# Supplementary material for: Addressing technical barriers for reliable, safe removal of fluoride from drinking water using minimally processed bauxite ores
Source: Dev Eng. 2018;3:175–87. doi: 10.1016/j.deveng.2018.06.002 (PMC6277820; doi:10.1016/j.deveng.2018.06.002)
Supplement: Multimedia component 2 [file mmc2.xlsx]

## Sheet: Phosphate
Competitor	Phsophate
Concentration	5 mM
Gibbsite	1	g/L
Grams of Gibbsite	0.01	g
Experiment: 1
2017-05-16
Sample #	[F-] (ppm)	Adsorption Density (mg F-/g gibbsite)
F0Ph5p6-1	0.168219
F5Ph5p6-1	0.425671	4.57433
F10Ph5p6-1	1.8361	8.1639
F20Ph5p6-1	7.79574	12.2043
F40Ph5p6-1	23.0128	16.9872
F60Ph5p6-1	39.0732	20.9268
F80Ph5p6-1	55.9771	24.0229
F100Ph5p6-1	70.6707	29.3293				No Competitor
						Initial [F-]	Initial F- vol (mL)	Init. F- vol error	Init. [F-] error	Final [F-] (ppm)	Sample Stand Dev [F-] (ppm)	Rel St Dev (%)	Adsorption Density (mg F-/g gibbsite)	Gibbsite error	Error for F- adsorbed	Standard Uncertainty Adsorption Density (mg F-/g gibbsite)
						0	0	0	0	0.0857771	0.0716297	83.5068		0.0005	0.0716297	0
Experiment: 2						5	0.0263158	0.000147368	0.0886602	0.136452	0.0460036	33.7141	4.85917	0.0005	0.0460039	0.247268
2017-05-16						10	0.0526316	0.000294737	0.177553	0.392174	0.232923	59.3927	9.60783	0.0005	0.232923	0.533881
Sample #	[F-] (ppm)	Adsorption Density (mg F-/g gibbsite)				20	0.105263	0.000589474	0.356034	3.59776	0.719985	20.012	16.4022	0.0005	0.719985	1.09131
F0Ph5p6-2	0.221808					40	0.210526	0.00117895	0.715768	15.0411	1.72579	11.4739	24.9589	0.0005	1.7258	2.12973
F5Ph5p6-2	0.484946	4.51505				60	0.315789	0.00176842	1.07917	28.8509	3.24375	11.2432	31.1491	0.0005	3.24375	3.59828
F10Ph5p6-2	2.19334	7.80666				80	0.421053	0.00235789	1.44622	41.6505	2.46739	5.92403	38.3495	0.0005	2.46739	3.12485
F20Ph5p6-2	8.8813	11.1187				100	0.526316	0.00294737	1.81688	57.0259	3.39705	5.95703	42.9741	0.0005	3.39705	4.01956
F40Ph5p6-2	25.7046	14.2954
F60Ph5p6-2	41.7875	18.2125																	5% error from analytical balance resolution in 614 Davis
F80Ph5p6-2	57.5468	22.4532
F100Ph5p6-2	74.395	25.605				Phosphate 5 mM
						Initial [F-]	Initial F- vol (mL)	Init. F- vol error	Init. [F-] error	Final [F-] (ppm)	Sample Stand Dev [F-] (ppm)	Rel St Dev (%)	Adsorption Density (mg F-/g gibbsite)	Gibbsite error	Error for F- adsorbed	Standard Uncertainty Adsorption Density (mg F-/g gibbsite)
						0	0	0	0	0.188342	0.0291802	15.4932		0.0005	0.0291802	0
						5	0.0263158	0.000147368	0.0886602	0.478478	0.0498886	10.4265	4.52152	0.0005	0.0498889	0.231515
Experiment: 3						10	0.0526316	0.000294737	0.177553	2.12197	0.257698	12.1443	7.87803	0.0005	0.257698	0.470709
2017-05-16						20	0.105263	0.000589474	0.356034	8.55474	0.659446	7.70854	11.4453	0.0005	0.659446	0.873129
Sample #	[F-] (ppm)	Adsorption Density (mg F-/g gibbsite)				40	0.210526	0.00117895	0.715768	24.3784	1.34631	5.52256	15.6216	0.0005	1.34631	1.55648
F0Ph5p6-3	0.174998					60	0.315789	0.00176842	1.07917	40.6643	1.41638	3.48311	19.3357	0.0005	1.41638	1.71488
F5Ph5p6-3	0.524817	4.47518				80	0.421053	0.00235789	1.44622	56.7228	0.787732	1.38874	23.2772	0.0005	0.787736	1.40538
F10Ph5p6-3	2.33645	7.66355				100	0.526316	0.00294737	1.81688	72.7648	1.90501	2.61803	27.2352	0.0005	1.90501	2.34168
F20Ph5p6-3	8.98719	11.0128
F40Ph5p6-3	24.4178	15.5822				Phosphate 25 mM
F60Ph5p6-3	41.1323	18.8677				Initial [F-]	Initial F- vol (mL)	Init. F- vol error	Init. [F-] error	Final [F-] (ppm)	Sample Stand Dev [F-] (ppm)	Rel St Dev (%)	Adsorption Density (mg F-/g gibbsite)	Gibbsite error	Error for F- adsorbed	Standard Uncertainty Adsorption Density (mg F-/g gibbsite)
F80Ph5p6-3	56.6445	23.3555				0	0	0	0	0.0703059	0.0480652	68.3658		0.0005	0.0480652	0
F100Ph5p6-3	73.2286	26.7714				5	0.0263158	0.000147368	0.0886602	0.468241	0.204661	43.7084	4.76807	0.0005	0.204661	0.321255
						10	0.0526316	0.000294737	0.177553	2.04538	0.710187	34.7216	7.95462	0.0005	0.710187	0.813976
No Competitor						20	0.105263	0.000589474	0.356034	8.90216	0.501686	5.63555	11.0978	0.0005	0.501686	0.74806
						40	0.210526	0.00117895	0.715768	23.3617	0.716829	3.06839	16.6383	0.0005	0.71683	1.09815				No Competitor - Lang Partition	Phosphate 1mM - Lang Partition	Phosphate 5 mM - Lang Partition	Phosphate 25 mM - Lang Partition
Experiment: 2						60	0.315789	0.00176842	1.07917	40.0079	0.722399	1.80564	19.9921	0.0005	0.722402	1.23332			Final [F-]	Adsorption Density	Adsorption Density	Adsorption Density	Adsorption Density
Date: 03/01/2017						80	0.421053	0.00235789	1.44622	53.7404	0.779883	1.4512	26.2596	0.0005	0.779886	1.52713			0	0	0	0	0
Sample #	[F-] (ppm)	Adsorption Density (mg F-/g gibbsite)				100	0.526316	0.00294737	1.81688	70.4165	2.16032	3.06791	29.5835	0.0005	2.16032	2.61819			1	13.0564	6.38169	6.35159	6.52236
F0X0p6-2	0.011449																		2	15.3428	7.84099	7.94524	7.94294
F5X0p6-2	0.0809178																		3	16.555	8.62479	8.78283	8.71437
F10X0p6-2	0.348181	9.65182				Phosphate 1 mM													4	17.4369	9.18572	9.36102	9.27553
F20X0p6-2	3.38756	16.6124				Initial [F-]	Initial F- vol (mL)	Init. F- vol error	Init. [F-] error	Final [F-] (ppm)	Sample Stand Dev [F-] (ppm)	Rel St Dev (%)	Adsorption Density (mg F-/g gibbsite)	Gibbsite error	Error for F- adsorbed	Standard Uncertainty Adsorption Density (mg F-/g gibbsite)			5	18.1744	9.64586	9.81961	9.74244
F40X0p6-2	16.1923	23.8077				0	0	0	0	0.145663	0.0315609	21.6671		0.0005	0.0315609	0			6	18.8358	10.0519	10.2132	10.159
F60X0p6-2	25.5011	34.4989				5	0.0263158	0.000147368	0.0886602	0.454893	0.147741	32.4783	4.54511	0.0005	0.147742	0.271058			7	19.4523	10.4255	10.5676	10.5456
F80X0p6-2	41.3613	38.6387				10	0.0526316	0.000294737	0.177553	2.17736	0.409534	18.8088	7.82264	0.0005	0.409534	0.566306			8	20.04	10.7782	10.8966	10.9127
F100X0p6-2	55.0541	44.9459				20	0.105263	0.000589474	0.356034	8.78775	0.550773	6.26751	11.2123	0.0005	0.550773	0.785899			9	20.6082	11.1166	11.208	11.2667
						40	0.210526	0.00117895	0.715768	23.7734	1.22225	5.14124	16.2266	0.0005	1.22225	1.46702			10	21.1626	11.4448	11.507	11.6113
						60	0.315789	0.00176842	1.07917	39.9502	1.35411	3.38949	20.0498	0.0005	1.35411	1.68481			11	21.7068	11.7654	11.7966	11.949
Experiment: 3						80	0.421053	0.00235789	1.44622	55.9066	1.22782	2.1962	24.0934	0.0005	1.22782	1.72011			12	22.2433	12.0803	12.0792	12.2814
Date: 03/01/2017						100	0.526316	0.00294737	1.81688	70.4167	1.43473	2.03749	29.5833	0.0005	1.43473	2.06068			13	22.7739	12.3907	12.3563	12.6096
Sample #	[F-] (ppm)	Adsorption Density (mg F-/g gibbsite)																	14	23.2997	12.6977	12.629	12.9347
F0X0p6-3	0.0509495					Isotherm Parameters													15	23.8217	13.0017	12.8982	13.2571
F5X0p6-3	0.0851061					Sample	Best Fit Model	Parameters	Estimates	CI (low)	CI (high)	AICc	R^2	S^2	Model	AICc	R^2	S^2	16	24.3407	13.3035	13.1645	13.5775
F10X0p6-3	0.0130982	9.9869				No Competitor	Langmuir-Partition	b	3.00907	2.26044	3.7577	3.67342	0.984	0.400273	Langmuir	22.6719	0.777	13.1354	17	24.857	13.6033	13.4285	13.896
F20X0p6-3	3.20733	16.7927						Q_0	16.7337	14.423	19.0443				Freundlich	13.6705	0.822	3.6306	18	25.3712	13.9015	13.6904	14.2131
F40X0p6-3	12.4235	27.5765						K_p	0.496719	0.391277	0.602161								19	25.8837	14.1983	13.9506	14.5289
F60X0p6-3	24.6574	35.3426				Phosphate 1 mM	Langmuir-Partition	b	2.09571	1.56596	2.62546	-2.82655	0.972	0.158155	Langmuir	25.5098	0.041	19.7021	20	26.3945	14.494	14.2094	14.8436
F80X0p6-3	38.346	41.654						Q_0	9.00599	8.1198	9.89217				Freundlich	7.51884	0.642	1.50771	21	26.9041	14.7887	14.4669	15.1574
F100X0p6-3	52.1251	47.8749						K_p	0.284893	0.256632	0.313155								22	27.4125	15.0825	14.7233	15.4705
						Phosphate 5 mM	Langmuir-Partition	b	1.76433	1.44767	2.081	-5.89494	0.995	0.102027	Langmuir	23.8252	0.411	15.4881	23	27.9198	15.3755	14.9788	15.7828
								Q_0	9.56727	8.84202	10.2925				Freundlich	2.30141	0.953	0.715514	24	28.4264	15.6679	15.2334	16.0945
Experiment: 4								K_p	0.245287	0.223589	0.266985								25	28.9321	15.9596	15.4874	16.4057
Date: 03/01/2017						Phosphate 25 mM	Langmuir-Partition	b	2.28642	1.18322	3.38961	4.23405	0.959	0.433649	Langmuir	25.6127	0.172	19.994	26	29.4372	16.2509	15.7406	16.7164
Sample #	[F-] (ppm)	Adsorption Density (mg F-/g gibbsite)						Q_0	8.93676	7.33032	10.5432				Freundlich	10.6586	0.824	2.36109	27	29.9416	16.5417	15.9933	17.0267
F0X0p6-4	0.0231482							K_p	0.304905	0.254317	0.355494								28	30.4455	16.8321	16.2455	17.3367
F5X0p6-4	0.146331																		29	30.9489	17.1221	16.4972	17.6462
F10X0p6-4	0.728869	9.27113																	30	31.4519	17.4118	16.7485	17.9555
F20X0p6-4	4.82441	15.1756																	31	31.9545	17.7012	16.9994	18.2645
F40X0p6-4	16.9838	23.0162																	32	32.4567	17.9903	17.25	18.5732
F60X0p6-4	31.5349	28.4651																	33	32.9585	18.2791	17.5002	18.8817
F80X0p6-4	44.4321	35.5679																	34	33.4601	18.5677	17.7502	19.19
F100X0p6-4	62.0827	37.9173																	35	33.9614	18.8561	17.9999	19.4981
																			36	34.4625	19.1443	18.2493	19.8061
	Experiment 6																		37	34.9633	19.4324	18.4985	20.1138
	Date May 2017																		38	35.4639	19.7202	18.7476	20.4215
Sample #	[F-] (ppm)	Adsorption Density (mg F-/g gibbsite)																	39	35.9643	20.008	18.9964	20.7289
F0X0p6-6-F	0.16834																		40	36.4645	20.2955	19.2451	21.0363
F5X0p6-6F	0.167678																		41	36.9646	20.583	19.4936	21.3435
F10X0p6-6F	0.342124	9.65788																	42	37.4645	20.8703	19.7419	21.6507
F20X0p6-6F	2.72851	17.2715																	43	37.9642	21.1576	19.9901	21.9577
F40X0p6-6F	14.4449	25.5551																	44	38.4638	21.4447	20.2382	22.2646
F60X0p6-6F	31.2671	28.7329																	45	38.9633	21.7317	20.4862	22.5715
F80X0p6-6F	39.2945	40.7055																	46	39.4627	22.0186	20.734	22.8782
F100X0p6-6F	57.3582	42.6418																	47	39.9619	22.3055	20.9818	23.1849
																			48	40.4611	22.5922	21.2294	23.4915
	Experiment 7																		49	40.9601	22.8789	21.4769	23.798
	Date May 2017																		50	41.4591	23.1655	21.7244	24.1045
Sample #	[F-] (ppm)	Adsorption Density (mg F-/g gibbsite)																	51	41.958	23.4521	21.9718	24.4109
F0X0p6-7-F	0.176198																		52	42.4568	23.7385	22.219	24.7173
F5X0p6-7F	0.197847																		53	42.9555	24.025	22.4663	25.0236
F10X0p6-7F	0.475498	9.5245																	54	43.4541	24.3113	22.7134	25.3298
F20X0p6-7F	3.48978	16.5102																	55	43.9527	24.5977	22.9605	25.636
F40X0p6-7F	13.9657	26.0343																	56	44.4512	24.8839	23.2075	25.9422
F60X0p6-7F	28.1003	31.8997																	57	44.9496	25.1701	23.4544	26.2483
F80X0p6-7F	42.4831	37.5169																	58	45.448	25.4563	23.7013	26.5544
F100X0p6-7F	56.5405	43.4595																	59	45.9463	25.7424	23.9482	26.8604
																			60	46.4446	26.0285	24.195	27.1664
	Experiment 8																		61	46.9428	26.3146	24.4417	27.4724
	Date May 2017																		62	47.441	26.6006	24.6884	27.7783
Sample #	[F-] (ppm)	Adsorption Density (mg F-/g gibbsite)																	63	47.9391	26.8866	24.9351	28.0842
F0X0p6-8-F	0.0845774																		64	48.4372	27.1725	25.1817	28.39
F5X0p6-8F	0.140831	4.85917																	65	48.9353	27.4584	25.4282	28.6959
F10X0p6-8F	0.445276	9.55472																	66	49.4333	27.7443	25.6748	29.0017
F20X0p6-8F	3.94896	16.051																	67	49.9312	28.0301	25.9213	29.3074
F40X0p6-8F	16.2364	23.7636																	68	50.4291	28.316	26.1677	29.6132
F60X0p6-8F	32.0443	27.9557																	69	50.927	28.6018	26.4141	29.9189
F80X0p6-8F	43.986	36.014																	70	51.4249	28.8875	26.6605	30.2246
F100X0p6-8F	58.9948	41.0052																	71	51.9227	29.1733	26.9069	30.5303
																			72	52.4205	29.459	27.1532	30.836
Competitor	Phosphate																		73	52.9183	29.7447	27.3995	31.1416
Concentration	25 mM																		74	53.416	30.0304	27.6458	31.4472
Gibbsite	1	g/L																	75	53.9137	30.316	27.892	31.7528
Grams of Gibbsite	0.01	g																	76	54.4114	30.6017	28.1383	32.0584
Experiment: 2																			77	54.9091	30.8873	28.3845	32.364
Date: 22-Dec-2016																			78	55.4067	31.1729	28.6306	32.6695
Sample #	[F-] (ppm)	Adsorption Density (mg F-/g gibbsite)																	79	55.9043	31.4585	28.8768	32.9751
F0Ph25p6-2	0.123594																		80	56.4019	31.744	29.1229	33.2806
F5Ph25p6-2	0.231929	4.76807
F10Ph25p6-2	1.24931	8.75069
F20Ph25p6-2	9.4474	10.5526
F40Ph25p6-2	24.1864	15.8136
F60Ph25p6-2	40.8108	19.1892
F80Ph25p6-2	54.3285	25.6715
F100Ph25p6-2	72.6199	27.3801
Experiment: 4
2017-01-31
Sample #	[F-] (ppm)	Adsorption Density (mg F-/g gibbsite)
F0Ph25p6-4	0.030226
F5Ph25p6-4	0.584546
F10Ph25p6-4	2.2729	7.7271
F20Ph25p6-4	8.46005	11.5399
F40Ph25p6-4	23.0109	16.9891
F60Ph25p6-4	39.8023	20.1977
F80Ph25p6-4	54.0369	25.9631
F100Ph25p6-4	68.302	31.698
Experiment: 6
Date: 16-Feb-2017
Sample #	[F-] (ppm)	Adsorption Density (mg F-/g gibbsite)
F0Ph25p6-6	0.0570975
F5Ph25p6-6	0.588247
F10Ph25p6-6	2.61392	7.38608
F20Ph25p6-6	8.79904	11.201
F40Ph25p6-6	22.8878	17.1122
F60Ph25p6-6	39.4106	20.5894
F80Ph25p6-6	52.8557	27.1443
F100Ph25p6-6	70.3276	29.6724
Competitor	Phosphate
Concentration	1 mM
Gibbsite	1	g/L
Grams of Gibbsite	0.01	g
Experiment: 1
Date: 18 May 2017
Sample #	[F-] (ppm)	Adsorption Density (mg F-/g gibbsite)
F0Ph1p6-1	0.157033
F5Ph1p6-1	0.619695	4.3803
F10Ph1p6-1	2.60528	7.39472
F20Ph1p6-1	9.38692	10.6131
F40Ph1p6-1	24.94	15.06
F60Ph1p6-1	41.3824	18.6176
F80Ph1p6-1	57.0142	22.9858
F100Ph1p6-1	72.0032	27.9968
Experiment: 2
Date: 18 May 2017
Sample #	[F-] (ppm)	Adsorption Density (mg F-/g gibbsite)
F0Ph1p6-2	0.109992
F5Ph1p6-2	0.334312	4.66569
F10Ph1p6-2	2.13771	7.86229
F20Ph1p6-2	8.3035	11.6965
F40Ph1p6-2	22.5023	17.4977
F60Ph1p6-2	38.6908	21.3092
F80Ph1p6-2	54.5863	25.4137
F100Ph1p6-2	69.2103	30.7897
Experiment: 3
Date: 18 May 2017
Sample #	[F-] (ppm)	Adsorption Density (mg F-/g gibbsite)
F0Ph1p6-3	0.169963
F5Ph1p6-3	0.410671	4.58933
F10Ph1p6-3	1.78909	8.21091
F20Ph1p6-3	8.67283	11.3272
F40Ph1p6-3	23.878	16.122
F60Ph1p6-3	39.7773	20.2227
F80Ph1p6-3	56.1191	23.8809
F100Ph1p6-3	70.0366	29.9634

## Sheet: Sulfate
Table S1.b) Fluoride Adsorption Density vs. Equilibrium Fluoride Concentration in the presence of 1, 5, or 25 mM Sulfate
Raw Data
Competitor	Sulfate
Concentration	5 mM					No Competitor
Gibbsite	1	g/L				Initial [F-]	Initial F- vol (mL)	Init. F- vol error	Init. [F-] error	Final [F-] (ppm)	Sample Stand Dev [F-] (ppm)	Rel St Dev (%)	Adsorption Density (mg F-/g gibbsite)	Gibbsite error	Error for F- adsorbed	Standard Uncertainty Adsorption Density (mg F-/g gibbsite)
Grams of Gibbsite	0.01	g				0	0	0	0	0.0857771	0.0716297	83.5068		0.0005	0.0716297		5% error from analytical balance resolution in 614 Davis
Experiment: 2						5	0.0263158	0.000147368	0.0886602	0.136452	0.0460036	33.7141	4.85917	0.0005	0.0460039
Date: 3/7/2017						10	0.0526316	0.000294737	0.177553	0.392174	0.232923	59.3927	9.60783	0.0005	0.232923	0.533881
Sample #	[F-] (ppm)	Adsorption Density (mg F-/g gibbsite)				20	0.105263	0.000589474	0.356034	3.59776	0.719985	20.012	16.4022	0.0005	0.719985	1.09131
F0Su5p6-2	0.0578367					40	0.210526	0.00117895	0.715768	15.0411	1.72579	11.4739	24.9589	0.0005	1.7258	2.12973
F5Su5p6-2	1.93113	3.06887				60	0.315789	0.00176842	1.07917	28.8509	3.24375	11.2432	31.1491	0.0005	3.24375	3.59828
F10Su5p6-2	4.76041	5.23959				80	0.421053	0.00235789	1.44622	41.6505	2.46739	5.92403	38.3495	0.0005	2.46739	3.12485
F20Su5p6-2	12.6308	7.36925				100	0.526316	0.00294737	1.81688	57.0259	3.39705	5.95703	42.9741	0.0005	3.39705	4.01956
F40Su5p6-2	26.7717	13.2283
F60Su5p6-2	40.3585	19.6415				Sulfate - 1mM
F80Su5p6-2	55.4413	24.5587				Initial [F-]	Initial F- vol (mL)	Init. F- vol error	Init. [F-] error	Final [F-] (ppm)	Sample Stand Dev [F-] (ppm)	Rel St Dev (%)	Adsorption Density (mg F-/g gibbsite)	Gibbsite error	Error for F- adsorbed	Standard Uncertainty Adsorption Density (mg F-/g gibbsite)
F100Su5p6-2	69.1337	30.8663				0	0	0	0	0.0411766	0.00724051	17.584		0.0005	0.00724051	0
						5	0.0263158	0.000147368	0.0886602	0.505246	0.573474	113.504	4.49475	0.0005	0.573474	0.615938
						10	0.0526316	0.000294737	0.177553	2.22157	1.65161	74.3441	7.77843	0.0005	1.65161	1.69678
Experiment: 4						20	0.105263	0.000589474	0.356034	6.39741	4.47643	69.9726	13.6026	0.0005	4.47643	4.52781
Date: 3/15/2017						40	0.210526	0.00117895	0.715768	19.535	5.21002	26.6702	20.465	0.0005	5.21002	5.30956
Sample #	[F-] (ppm)	Adsorption Density (mg F-/g gibbsite)				60	0.315789	0.00176842	1.07917	33.0669	4.78341	14.4658	26.9331	0.0005	4.78341	4.96936
F0Su5p6-4	0.0728027					80	0.421053	0.00235789	1.44622	46.8541	5.3448	11.4073	33.1459	0.0005	5.3448	5.59585
F5Su5p6-4	1.67885	3.32115				100	0.526316	0.00294737	1.81688	61.2017	4.68109	7.64864	38.7983	0.0005	4.68109	5.06714
F10Su5p6-4	5.04313	4.95687
F20Su5p6-4	12.2443	7.75574				Sulfate 5 mM
F40Su5p6-4	27.5825	12.4175				Initial [F-]	Initial F- vol (mL)	Init. F- vol error	Init. [F-] error	Final [F-] (ppm)	Sample Stand Dev [F-] (ppm)	Rel St Dev (%)	Adsorption Density (mg F-/g gibbsite)	Gibbsite error	Error for F- adsorbed	Standard Uncertainty Adsorption Density (mg F-/g gibbsite)
F60Su5p6-4	41.562	18.438				0	0	0	0	0.0666927	0.00785181	11.7731		0.0005	0.00785181	0
F80Su5p6-4	53.07	26.93				5	0.0263158	0.000147368	0.0886602	1.70843	0.209489	12.2621	3.29157	0.0005	0.209489	0.209495
F100Su5p6-4	62.1348	37.8652				10	0.0526316	0.000294737	0.177553	4.85237	0.165245	3.40546	5.14763	0.0005	0.165246	0.165266
						20	0.105263	0.000589474	0.356034	12.3892	0.210576	1.69967	7.61079	0.0005	0.210577	0.210611
						40	0.210526	0.00117895	0.715768	27.062	0.451776	1.66941	12.938	0.0005	0.451778	0.451824
						60	0.315789	0.00176842	1.07917	41.381	0.945128	2.28396	18.619	0.0005	0.945129	0.945175
Experiment: 6						80	0.421053	0.00235789	1.44622	54.4994	1.25855	2.30929	25.5006	0.0005	1.25855	1.25861
Date: 3/15/2017						100	0.526316	0.00294737	1.81688	66.5231	3.82313	5.74708	33.4769	0.0005	3.82313	3.82317
Sample #	[F-] (ppm)	Adsorption Density (mg F-/g gibbsite)				Sulfate 25 mM
F0Su5p6-6	0.0694388					Initial [F-]	Initial F- vol (mL)	Init. F- vol error	Init. [F-] error	Final [F-] (ppm)	Sample Stand Dev [F-] (ppm)	Rel St Dev (%)	Adsorption Density (mg F-/g gibbsite)	Gibbsite error	Error for F- adsorbed	Standard Uncertainty Adsorption Density (mg F-/g gibbsite)
F5Su5p6-6	1.51529	3.48471				0	0	0	0	0.0426772	0.0134057	31.4118		0.0005	0.0134057	0
F10Su5p6-6	4.75355	5.24645				5	0.0263158	0.000147368	0.0886602	0.285832	0.123138	43.0804	4.71417	0.0005	0.123138	0.265935
F20Su5p6-6	12.2926	7.70738				10	0.0526316	0.000294737	0.177553	1.65647	0.649159	39.1894	8.34353	0.0005	0.649159	0.77165
F40Su5p6-6	26.8317	13.1683				20	0.105263	0.000589474	0.356034	8.57023	0.371506	4.33484	11.4298	0.0005	0.371506	0.681628						No Comp - Lang-Partition	Sulfate 25 mM - Lang-Partition	Sulfate 5 mM - Freundlich-Partition	Sulfate 1 mM - Freundlich Partition
F60Su5p6-6	42.2226	17.7774				40	0.210526	0.00117895	0.715768	22.2827	1.50326	6.74634	17.7173	0.0005	1.50326	1.74487					Final [F-]	Adsorption Density	Adsorption Density	Adsorption Density	Adsorption Density
F80Su5p6-6	54.9868	25.0132				60	0.315789	0.00176842	1.07917	34.2881	1.1679	3.40613	25.7119	0.0005	1.1679	1.73688					0	0	0	0	0
F100Su5p6-6	68.3009	31.6991				80	0.421053	0.00235789	1.44622	47.8303	0.713953	1.49268	32.1697	0.0005	0.713956	1.75982					1	13.0564	6.86865	3.07285	5.81772
						100	0.526316	0.00294737	1.81688	60.3666	1.32723	2.19861	39.6334	0.0005	1.32723	2.38507					2	15.3428	7.91327	3.56215	7.63005
No Competitor																					3	16.555	8.62675	4.00898	8.98608
																					4	17.4369	9.2467	4.43794	10.1208
Experiment: 2																					5	18.1744	9.82728	4.85693	11.12
Date: 03/01/2017																					6	18.8358	10.3876	5.26955	12.0261
Sample #	[F-] (ppm)	Adsorption Density (mg F-/g gibbsite)																			7	19.4523	10.9361	5.67771	12.8634
F0X0p6-2	0.011449					Isotherm Parameters															8	20.04	11.4772	6.08258	13.6474
F5X0p6-2	0.0809178					Sample	Best Fit Model	Parameters	Estimates	CI (low)	CI (high)	AICc	R^2	S^2	Model	AICc (MMRI)	R^2				9	20.6082	12.0132	6.48492	14.3887
F10X0p6-2	0.348181	9.65182				No Competitor	Langmuir-Partition	b	3.00907	2.26044	3.7577	3.67342	0.984	0.400273	Freundlich	13.6705	0.822				10	21.1626	12.5457	6.88525	15.0948
F20X0p6-2	3.38756	16.6124						Q_0	16.7337	14.423	19.0443				Langmuir	22.6719	0.777				11	21.7068	13.0755	7.28395	15.7714
F40X0p6-2	16.1923	23.8077						K_p	0.496719	0.391277	0.602161										12	22.2433	13.6035	7.68129	16.4228
F60X0p6-2	25.5011	34.4989				Sulfate 1mM	Freundlich-Partition	Kf	5.58706	5.2515	5.92262	-16.0755	0.995	0.0238281	Freundlich	-11.5399	0.982				13	22.7739	14.1299	8.07748	17.0522
F80X0p6-2	41.3613	38.6387						1/nf	0.359628	0.296059	0.423197				Langmuir	11.3193	0.286				14	23.2997	14.6551	8.4727	17.6624
F100X0p6-2	55.0541	44.9459						Kp	0.230657	0.0961187	0.365194										15	23.8217	15.1793	8.86706	18.2557
						Sulfate 5 mM	Freundlich-Partition	Kf	2.69063	1.65813	3.72314	10.7988	0.954	1.10772	Freundlich	15.9978	0.929				16	24.3407	15.7028	9.26068	18.8338
								1/nf	0.0563083	-0.321762	0.434379				Langmuir	23.8179	0.824				17	24.857	16.2257	9.65365	19.3982
Experiment: 3								Kp	0.382214	0.261317	0.503111										18	25.3712	16.748	10.046	19.9503
Date: 03/01/2017						Sulfate 25 mM	Langmuir-Partition	b	5.52922	2.29035	8.76808	4.89312	0.973	0.476462	Freundlich	21.0846	0.42				19	25.8837	17.2698	10.4379	20.4911
Sample #	[F-] (ppm)	Adsorption Density (mg F-/g gibbsite)						Q_0	7.49926	6.07695	8.92157				Langmuir	31.8077	0.017				20	26.3945	17.7913	10.8293	21.0217
F0X0p6-3	0.0509495							K_p	0.517962	0.458233	0.57769										21	26.9041	18.3124	11.2203	21.5428
F5X0p6-3	0.0851061																				22	27.4125	18.8333	11.6109	22.0552
F10X0p6-3	0.0130982	9.9869																			23	27.9198	19.3539	12.0011	22.5595
F20X0p6-3	3.20733	16.7927																			24	28.4264	19.8743	12.391	23.0563
F40X0p6-3	12.4235	27.5765																			25	28.9321	20.3944	12.7807	23.546
F60X0p6-3	24.6574	35.3426																			26	29.4372	20.9145	13.17	24.0292
F80X0p6-3	38.346	41.654																			27	29.9416	21.4343	13.5591	24.5063
F100X0p6-3	52.1251	47.8749																			28	30.4455	21.9541	13.9479	24.9776
																					29	30.9489	22.4737	14.3366	25.4434
																					30	31.4519	22.9932	14.725	25.9042
Experiment: 4																					31	31.9545	23.5126	15.1132	26.36
Date: 03/01/2017																					32	32.4567	24.0319	15.5013	26.8112
Sample #	[F-] (ppm)	Adsorption Density (mg F-/g gibbsite)																			33	32.9585	24.5511	15.8892	27.2581
F0X0p6-4	0.0231482																				34	33.4601	25.0703	16.2769	27.7008
F5X0p6-4	0.146331																				35	33.9614	25.5894	16.6645	28.1396
F10X0p6-4	0.728869	9.27113																			36	34.4625	26.1084	17.0519	28.5746
F20X0p6-4	4.82441	15.1756																			37	34.9633	26.6274	17.4392	29.006
F40X0p6-4	16.9838	23.0162																			38	35.4639	27.1463	17.8264	29.4339
F60X0p6-4	31.5349	28.4651																			39	35.9643	27.6652	18.2134	29.8585
F80X0p6-4	44.4321	35.5679																			40	36.4645	28.184	18.6004	30.28
F100X0p6-4	62.0827	37.9173																			41	36.9646	28.7028	18.9872	30.6985
																					42	37.4645	29.2215	19.3739	31.114
	Experiment 6																				43	37.9642	29.7402	19.7605	31.5268
	Date May 2017																				44	38.4638	30.2589	20.147	31.9368
Sample #	[F-] (ppm)	Adsorption Density (mg F-/g gibbsite)																			45	38.9633	30.7775	20.5335	32.3443
F0X0p6-6-F	0.16834																				46	39.4627	31.2961	20.9198	32.7492
F5X0p6-6F	0.167678																				47	39.9619	31.8147	21.3061	33.1518
F10X0p6-6F	0.342124	9.65788																			48	40.4611	32.3333	21.6922	33.552
F20X0p6-6F	2.72851	17.2715																			49	40.9601	32.8518	22.0783	33.95
F40X0p6-6F	14.4449	25.5551																			50	41.4591	33.3703	22.4644	34.3458
F60X0p6-6F	31.2671	28.7329																			51	41.958	33.8888	22.8503	34.7395
F80X0p6-6F	39.2945	40.7055																			52	42.4568	34.4073	23.2362	35.1311
F100X0p6-6F	57.3582	42.6418																			53	42.9555	34.9257	23.622	35.5208
																					54	43.4541	35.4442	24.0078	35.9086
	Experiment 7																				55	43.9527	35.9626	24.3935	36.2946
	Date May 2017																				56	44.4512	36.481	24.7791	36.6787
Sample #	[F-] (ppm)	Adsorption Density (mg F-/g gibbsite)																			57	44.9496	36.9994	25.1647	37.0611
F0X0p6-7-F	0.176198																				58	45.448	37.5177	25.5502	37.4418
F5X0p6-7F	0.197847																				59	45.9463	38.0361	25.9357	37.8208
F10X0p6-7F	0.475498	9.5245																			60	46.4446	38.5544	26.3211	38.1983
F20X0p6-7F	3.48978	16.5102																			61	46.9428	39.0728	26.7065	38.5742
F40X0p6-7F	13.9657	26.0343																			62	47.441	39.5911	27.0918	38.9485
F60X0p6-7F	28.1003	31.8997																			63	47.9391	40.1094	27.4771	39.3214
F80X0p6-7F	42.4831	37.5169																			64	48.4372	40.6277	27.8623	39.6929
F100X0p6-7F	56.5405	43.4595																			65	48.9353	41.146	28.2475	40.0629
																					66	49.4333	41.6643	28.6326	40.4316
	Experiment 8																				67	49.9312	42.1825	29.0177	40.799
	Date May 2017																				68	50.4291	42.7008	29.4028	41.165
Sample #	[F-] (ppm)	Adsorption Density (mg F-/g gibbsite)																			69	50.927	43.219	29.7878	41.5298
F0X0p6-8-F	0.0845774																				70	51.4249	43.7373	30.1728	41.8933
F5X0p6-8F	0.140831	4.85917																			71	51.9227	44.2555	30.5577	42.2557
F10X0p6-8F	0.445276	9.55472																			72	52.4205	44.7737	30.9427	42.6168
F20X0p6-8F	3.94896	16.051																			73	52.9183	45.2919	31.3275	42.9768
F40X0p6-8F	16.2364	23.7636																			74	53.416	45.8102	31.7124	43.3357
F60X0p6-8F	32.0443	27.9557																			75	53.9137	46.3284	32.0972	43.6935
F80X0p6-8F	43.986	36.014																			76	54.4114	46.8466	32.4819	44.0501
F100X0p6-8F	58.9948	41.0052																			77	54.9091	47.3648	32.8667	44.4058
																					78	55.4067	47.8829	33.2514	44.7604
Competitor	Sulfate																				79	55.9043	48.4011	33.6361	45.1139
Concentration	25 mM																				80	56.4019	48.9193	34.0207	45.4665
Gibbsite	1	g/L
Grams of Gibbsite	0.01	g
Experiment: 2
Date: 22-Dec-2016
Sample #	[F-] (ppm)	Adsorption Density (mg F-/g gibbsite)
F0Su25p6-2	0.0581567
F5Su25p6-2	0.146422	4.85358
F10Su25p6-2	0.962006	9.03799
F20Su25p6-2	8.18652	11.8135
F40Su25p6-2	23.8814	16.1186
F60Su25p6-2	32.9661	27.0339
F80Su25p6-2	47.543	32.457
F100Su25p6-2	61.0916	38.9084
Experiment: 4
Date: Feb 1 2017
Sample #	[F-] (ppm)	Adsorption Density (mg F-/g gibbsite)
F0Su25p6-4	0.0349683	-0.0349683
F5Su25p6-4	0.331319	4.66868
F10Su25p6-4	1.75936	8.24064
F20Su25p6-4	8.59596	11.404
F40Su25p6-4	20.8978	19.1022
F60Su25p6-4	34.7185	25.2815
F80Su25p6-4	47.3047	32.6953
F100Su25p6-4	58.8347	41.1653
Experiment: 6
Date: 14-Feb-2017
Sample #	[F-] (ppm)	Adsorption Density (mg F-/g gibbsite)
F0Su25p6-6	0.0349066	-0.0349066
F5Su25p6-6	0.379756	4.62024
F10Su25p6-6	2.24803	7.75197
F20Su25p6-6	8.92819	11.0718
F40Su25p6-6	22.0688	17.9312
F60Su25p6-6	35.1797	24.8203
F80Su25p6-6	48.6431	31.3569
F100Su25p6-6	61.1734	38.8266
Competitor	Sulfate
Concentration	1 mM
Gibbsite	1	g/L
Grams of Gibbsite	0.01	g
Experiment: 2
Date: 22-Dec-2016
Sample #	[F-] (ppm)	Adsorption Density (mg F-/g gibbsite)
F0Su1p6-2	0.0476086
F5Su1p6-2	1.16743	3.83257
F10Su1p6-2	3.98921	6.01079
F20Su1p6-2	11.5593	8.44068
F40Su1p6-2	25.5467	14.4533
F60Su1p6-2	38.5795	21.4205
F80Su1p6-2	52.8146	27.1854
F100Su1p6-2	66.5805	33.4195
Experiment: 4
Date: Feb 1 2017
Sample #	[F-] (ppm)	Adsorption Density (mg F-/g gibbsite)
F0Su1p6-4	0.0333349
F5Su1p6-4	0.172432	4.82757
F10Su1p6-4	1.95775	8.04225
F20Su1p6-4	3.58306	16.4169
F40Su1p6-4	16.725	23.275
F60Su1p6-4	30.0113	29.9887
F80Su1p6-4	45.26	34.74
F100Su1p6-4	58.05	41.95
Experiment: 6
Date: 14-Feb-2017
Sample #	[F-] (ppm)	Adsorption Density (mg F-/g gibbsite)
F0Su1p6-5	0.0425864
F5Su1p6-5	0.175872	4.82413
F10Su1p6-5	0.717754	9.28225
F20Su1p6-5	4.04986	15.9501
F40Su1p6-5	16.3332	23.6668
F60Su1p6-5	30.61	29.39
F80Su1p6-5	42.4878	37.5122
F100Su1p6-5	58.9745	41.0255

## Sheet: Nitrate
Competitor	Nitrate
Concentration	25 mM
Gibbsite	1	g/L
Grams of Gibbsite	0.01	g
Experiment: 2
2016-12-22
Sample #	[F-] (ppm)	Adsorption Density (mg F-/g gibbsite)
F0Ni25p6-2	0.0595883
F5Ni25p6-2	0.114332	4.88567
F10Ni25p6-2	0.724475	9.27553
F20Ni25p6-2	6.13281	13.8672
F40Ni25p6-2	17.5233	22.4767
F60Ni25p6-2	31.6533	28.3467
F80Ni25p6-2	45.8289	34.1711
F100Ni25p6-2	58.1045	41.8955				No Competitor
						Initial [F-]	Initial F- vol (mL)	Init. F- vol error	Init. [F-] error	Final [F-] (ppm)	Sample Stand Dev [F-] (ppm)	Rel St Dev (%)	Adsorption Density (mg F-/g gibbsite)	Gibbsite error	Error for F- adsorbed	Standard Uncertainty Adsorption Density (mg F-/g gibbsite)
						0	0	0	0	0.0857771	0.0716297	83.5068		0.0005	0.0716297
Experiment: 4						5	0.0263158	0.000147368	0.0886602	0.136452	0.0460036	33.7141	4.85917	0.0005	0.0460039
Date: 3/15/2017						10	0.0526316	0.000294737	0.177553	0.392174	0.232923	59.3927	9.60783	0.0005	0.232923	0.533881
Sample #	[F-] (ppm)	Adsorption Density (mg F-/g gibbsite)				20	0.105263	0.000589474	0.356034	3.59776	0.719985	20.012	16.4022	0.0005	0.719985	1.09131
F0Ni25p6-4	0.289199					40	0.210526	0.00117895	0.715768	15.0411	1.72579	11.4739	24.9589	0.0005	1.7258	2.12973
F5Ni25p6-4	0.166437					60	0.315789	0.00176842	1.07917	28.8509	3.24375	11.2432	31.1491	0.0005	3.24375	3.59828
F10Ni25p6-4	0.813277	9.18672				80	0.421053	0.00235789	1.44622	41.6505	2.46739	5.92403	38.3495	0.0005	2.46739	3.12485
F20Ni25p6-4	5.27993	14.7201				100	0.526316	0.00294737	1.81688	57.0259	3.39705	5.95703	42.9741	0.0005	3.39705	4.01956
F40Ni25p6-4	18.2303	21.7697
F60Ni25p6-4	31.4277	28.5723																	5% error from analytical balance resolution in 614 Davis
F80Ni25p6-4	46.6339	33.3661
F100Ni25p6-4	59.3267	40.6733
						Initial [F-]	Initial F- vol (mL)	Init. F- vol error	Init. [F-] error	Final [F-] (ppm)	Sample Stand Dev [F-] (ppm)	Rel St Dev (%)	Adsorption Density (mg F-/g gibbsite)	Gibbsite error	Error for F- adsorbed	Standard Uncertainty Adsorption Density (mg F-/g gibbsite)
Experiment: 6
Date: 3/15/2017
Sample #	[F-] (ppm)	Adsorption Density (mg F-/g gibbsite)
F0Ni25p6-6	0.02779
F5Ni25p6-6	0.148678
F10Ni25p6-6	0.682464	9.31754
F20Ni25p6-6	5.96565	14.0344
F40Ni25p6-6	17.4999	22.5001				Nitrate 25 mM
F60Ni25p6-6	31.7914	28.2086				Initial [F-]	Initial F- vol (mL)	Init. F- vol error	Init. [F-] error	Final [F-] (ppm)	Sample Stand Dev [F-] (ppm)	Rel St Dev (%)	Adsorption Density (mg F-/g gibbsite)	Gibbsite error	Error for F- adsorbed	Standard Uncertainty Adsorption Density (mg F-/g gibbsite)
F80Ni25p6-6	45.6289	34.3711				0	0	0	0	0.125526	0.142634	113.629		0.0005	0.142634	0
F100Ni25p6-6	55.9679	44.0321				5	0.0263158	0.000147368	0.0886602	0.143149	0.0264888	18.5043	4.88567	0.0005	0.0264892	0.245732
						10	0.0526316	0.000294737	0.177553	0.740072	0.0667868	9.02437	9.25993	0.0005	0.0667875	0.467789
No Competitor						20	0.105263	0.000589474	0.356034	5.7928	0.451949	7.80192	14.2072	0.0005	0.451949	0.841944
						40	0.210526	0.00117895	0.715768	17.7512	0.415103	2.33846	22.2488	0.0005	0.415105	1.18737				No Competitor - Lang Partition			Nitrate 25 mM - Lang Partition
Experiment: 2						60	0.315789	0.00176842	1.07917	31.6241	0.183641	0.580698	28.3759	0.0005	0.183649	1.43063			Final [F-]	Adsorption Density			Adsorption Density
Date: 03/01/2017						80	0.421053	0.00235789	1.44622	46.0306	0.532016	1.15579	33.9694	0.0005	0.532022	1.77985			0	0			0
Sample #	[F-] (ppm)	Adsorption Density (mg F-/g gibbsite)				100	0.526316	0.00294737	1.81688	57.7997	1.7	2.9412	42.2003	0.0005	1.70001	2.70965			1	13.0564			10.1903
F0X0p6-2	0.011449																		2	15.3428			11.6214
F5X0p6-2	0.0809178																		3	16.555			12.4855
F10X0p6-2	0.348181	9.65182																	4	17.4369			13.1869
F20X0p6-2	3.38756	16.6124				Initial [F-]	Initial F- vol (mL)	Init. F- vol error	Init. [F-] error	Final [F-] (ppm)	Sample Stand Dev [F-] (ppm)	Rel St Dev (%)	Adsorption Density (mg F-/g gibbsite)	Gibbsite error	Error for F- adsorbed	Standard Uncertainty Adsorption Density (mg F-/g gibbsite)			5	18.1744			13.8193
F40X0p6-2	16.1923	23.8077																	6	18.8358			14.416
F60X0p6-2	25.5011	34.4989																	7	19.4523			14.9919
F80X0p6-2	41.3613	38.6387																	8	20.04			15.5547
F100X0p6-2	55.0541	44.9459																	9	20.6082			16.1085
																			10	21.1626			16.656
																			11	21.7068			17.199
Experiment: 3																			12	22.2433			17.7384
Date: 03/01/2017																			13	22.7739			18.2752
Sample #	[F-] (ppm)	Adsorption Density (mg F-/g gibbsite)																	14	23.2997			18.8099
F0X0p6-3	0.0509495					Isotherm Parameters													15	23.8217			19.3428
F5X0p6-3	0.0851061					Sample	Best Fit Model	Parameters	Estimates	CI (low)	CI (high)	AICc	R^2	S^2	Model	AICc	R^2	S^2	16	24.3407			19.8744
F10X0p6-3	0.0130982	9.9869				No Competitor	Langmuir-Partition	b	3.00907	2.26044	3.7577	3.67342	0.984	0.400273	Langmuir	22.6719	0.777	13.1354	17	24.857			20.4049
F20X0p6-3	3.20733	16.7927						Q_0	16.7337	14.423	19.0443				Freundlich	13.6705	0.822	3.6306	18	25.3712			20.9343
F40X0p6-3	12.4235	27.5765						K_p	0.496719	0.391277	0.602161								19	25.8837			21.463
F60X0p6-3	24.6574	35.3426				Phosphate 1 mM	Langmuir-Partition	b	2.09571	1.56596	2.62546	-2.82655	0.972	0.158155	Langmuir	25.5098	0.041	19.7021	20	26.3945			21.991
F80X0p6-3	38.346	41.654						Q_0	9.00599	8.1198	9.89217				Freundlich	7.51884	0.642	1.50771	21	26.9041			22.5184
F100X0p6-3	52.1251	47.8749						K_p	0.284893	0.256632	0.313155								22	27.4125			23.0453
						Phosphate 5 mM	Langmuir-Partition	b	1.76433	1.44767	2.081	-5.89494	0.995	0.102027	Langmuir	23.8252	0.411	15.4881	23	27.9198			23.5718
								Q_0	9.56727	8.84202	10.2925				Freundlich	2.30141	0.953	0.715514	24	28.4264			24.0978
Experiment: 4								K_p	0.245287	0.223589	0.266985								25	28.9321			24.6235
Date: 03/01/2017						Phosphate 25 mM	Langmuir-Partition	b	2.28642	1.18322	3.38961	4.23405	0.959	0.433649	Langmuir	25.6127	0.172	19.994	26	29.4372			25.1489
Sample #	[F-] (ppm)	Adsorption Density (mg F-/g gibbsite)						Q_0	8.93676	7.33032	10.5432				Freundlich	10.6586	0.824	2.36109	27	29.9416			25.6741
F0X0p6-4	0.0231482							K_p	0.304905	0.254317	0.355494								28	30.4455			26.199
F5X0p6-4	0.146331																		29	30.9489			26.7237
F10X0p6-4	0.728869	9.27113																	30	31.4519			27.2482
F20X0p6-4	4.82441	15.1756																	31	31.9545			27.7725
F40X0p6-4	16.9838	23.0162																	32	32.4567			28.2966
F60X0p6-4	31.5349	28.4651																	33	32.9585			28.8207
F80X0p6-4	44.4321	35.5679																	34	33.4601			29.3445
F100X0p6-4	62.0827	37.9173																	35	33.9614			29.8683
																			36	34.4625			30.3919
	Experiment 6																		37	34.9633			30.9155
	Date May 2017																		38	35.4639			31.4389
Sample #	[F-] (ppm)	Adsorption Density (mg F-/g gibbsite)																	39	35.9643			31.9623
F0X0p6-6-F	0.16834																		40	36.4645			32.4856
F5X0p6-6F	0.167678																		41	36.9646			33.0088
F10X0p6-6F	0.342124	9.65788																	42	37.4645			33.5319
F20X0p6-6F	2.72851	17.2715																	43	37.9642			34.055
F40X0p6-6F	14.4449	25.5551																	44	38.4638			34.578
F60X0p6-6F	31.2671	28.7329																	45	38.9633			35.101
F80X0p6-6F	39.2945	40.7055																	46	39.4627			35.6239
F100X0p6-6F	57.3582	42.6418																	47	39.9619			36.1467
																			48	40.4611			36.6695
	Experiment 7																		49	40.9601			37.1923
	Date May 2017																		50	41.4591			37.715
Sample #	[F-] (ppm)	Adsorption Density (mg F-/g gibbsite)																	51	41.958			38.2377
F0X0p6-7-F	0.176198																		52	42.4568			38.7604
F5X0p6-7F	0.197847																		53	42.9555			39.283
F10X0p6-7F	0.475498	9.5245																	54	43.4541			39.8056
F20X0p6-7F	3.48978	16.5102																	55	43.9527			40.3281
F40X0p6-7F	13.9657	26.0343																	56	44.4512			40.8507
F60X0p6-7F	28.1003	31.8997																	57	44.9496			41.3732
F80X0p6-7F	42.4831	37.5169																	58	45.448			41.8956
F100X0p6-7F	56.5405	43.4595																	59	45.9463			42.4181
																			60	46.4446			42.9405
	Experiment 8																		61	46.9428			43.4629
	Date May 2017																		62	47.441			43.9853
Sample #	[F-] (ppm)	Adsorption Density (mg F-/g gibbsite)																	63	47.9391			44.5076
F0X0p6-8-F	0.0845774																		64	48.4372			45.03
F5X0p6-8F	0.140831	4.85917																	65	48.9353			45.5523
F10X0p6-8F	0.445276	9.55472																	66	49.4333			46.0746
F20X0p6-8F	3.94896	16.051																	67	49.9312			46.5969
F40X0p6-8F	16.2364	23.7636																	68	50.4291			47.1192
F60X0p6-8F	32.0443	27.9557																	69	50.927			47.6414
F80X0p6-8F	43.986	36.014																	70	51.4249			48.1637
F100X0p6-8F	58.9948	41.0052																	71	51.9227			48.6859
																			72	52.4205			49.2081
																			73	52.9183			49.7303
																			74	53.416			50.2525
																			75	53.9137			50.7747
																			76	54.4114			51.2969
																			77	54.9091			51.819
																			78	55.4067			52.3412
																			79	55.9043			52.8633
																			80	56.4019			53.3854

## Sheet: Silicate
Competitor	Silicate
Concentration	1 mM
Gibbsite	1	g/L
Grams of Gibbsite	0.01	g
Experiment: 2
2016-12-22
Sample #	[F-] (ppm)	Adsorption Density (mg F-/g gibbsite)
F0Si1p6-2	0.0316193
F5Si1p6-2	0.144451
F10Si1p6-2	0.676021	9.32398
F20Si1p6-2	5.89847	14.1015
F40Si1p6-2	15.663	24.337
F60Si1p6-2	29.0851	30.9149
F80Si1p6-2	45.0734	34.9266
F100Si1p6-2	58.5292	41.4708				No Competitor
						Initial [F-]	Initial F- vol (mL)	Init. F- vol error	Init. [F-] error	Final [F-] (ppm)	Sample Stand Dev [F-] (ppm)	Rel St Dev (%)	Adsorption Density (mg F-/g gibbsite)	Gibbsite error	Error for F- adsorbed	Standard Uncertainty Adsorption Density (mg F-/g gibbsite)
						0	0	0	0	0.0857771	0.0716297	83.5068		0.0005	0.0716297
Experiment: 4						5	0.0263158	0.000147368	0.0886602	0.136452	0.0460036	33.7141	4.85917	0.0005	0.0460039
Date: 3/15/2017						10	0.0526316	0.000294737	0.177553	0.392174	0.232923	59.3927	9.60783	0.0005	0.232923	0.533881
Sample #	[F-] (ppm)	Adsorption Density (mg F-/g gibbsite)				20	0.105263	0.000589474	0.356034	3.59776	0.719985	20.012	16.4022	0.0005	0.719985	1.09131
F0Si1p6-4	0.0254828					40	0.210526	0.00117895	0.715768	15.0411	1.72579	11.4739	24.9589	0.0005	1.7258	2.12973
F5Si1p6-4	0.168117	4.83188				60	0.315789	0.00176842	1.07917	28.8509	3.24375	11.2432	31.1491	0.0005	3.24375	3.59828
F10Si1p6-4	1.23752	8.76248				80	0.421053	0.00235789	1.44622	41.6505	2.46739	5.92403	38.3495	0.0005	2.46739	3.12485
F20Si1p6-4	7.31712	12.6829				100	0.526316	0.00294737	1.81688	57.0259	3.39705	5.95703	42.9741	0.0005	3.39705	4.01956
F40Si1p6-4	20.9275	19.0725
F60Si1p6-4	33.7787	26.2213																	5% error from analytical balance resolution in 614 Davis
F80Si1p6-4	45.979	34.021
F100Si1p6-4	57.4743	42.5257
						Initial [F-]	Initial F- vol (mL)	Init. F- vol error	Init. [F-] error	Final [F-] (ppm)	Sample Stand Dev [F-] (ppm)	Rel St Dev (%)	Adsorption Density (mg F-/g gibbsite)	Gibbsite error	Error for F- adsorbed	Standard Uncertainty Adsorption Density (mg F-/g gibbsite)
Experiment: 6
Date: 3/15/2017
Sample #	[F-] (ppm)	Adsorption Density (mg F-/g gibbsite)
F0Si1p6-6	0.0289436
F5Si1p6-6	0.103478
F10Si1p6-6	0.715148	9.28485
F20Si1p6-6	5.14512	14.8549
F40Si1p6-6	15.7894	24.2106
F60Si1p6-6	27.9393	32.0607				Initial [F-]	Initial F- vol (mL)	Init. F- vol error	Init. [F-] error	Final [F-] (ppm)	Sample Stand Dev [F-] (ppm)	Rel St Dev (%)	Adsorption Density (mg F-/g gibbsite)	Gibbsite error	Error for F- adsorbed	Standard Uncertainty Adsorption Density (mg F-/g gibbsite)
F80Si1p6-6	43.8231	36.1769
F100Si1p6-6	59.7173	40.2827
No Competitor
																				No Competitor - Lang Partition			Silicate 1 mM - Lang Partition
Experiment: 2																			Final [F-]	Adsorption Density			Adsorption Density
Date: 03/01/2017																			0	0			0
Sample #	[F-] (ppm)	Adsorption Density (mg F-/g gibbsite)																	1	13.0564			9.58379
F0X0p6-2	0.011449																		2	15.3428			10.8426
F5X0p6-2	0.0809178																		3	16.555			11.6515
F10X0p6-2	0.348181	9.65182				Silicate 1 mM													4	17.4369			12.334
F20X0p6-2	3.38756	16.6124				Initial [F-]	Initial F- vol (mL)	Init. F- vol error	Init. [F-] error	Final [F-] (ppm)	Sample Stand Dev [F-] (ppm)	Rel St Dev (%)	Adsorption Density (mg F-/g gibbsite)	Gibbsite error	Error for F- adsorbed	Standard Uncertainty Adsorption Density (mg F-/g gibbsite)			5	18.1744			12.9634
F40X0p6-2	16.1923	23.8077				0	0	0	0	0.0286819	0.0030766	10.7266		0.0005	0.0030766	0			6	18.8358			13.5656
F60X0p6-2	25.5011	34.4989				5	0.0263158	0.000147368	0.0886602	0.138682	0.0327031	23.5813	4.83188	0.0005	0.0327034	0.243771			7	19.4523			14.152
F80X0p6-2	41.3613	38.6387				10	0.0526316	0.000294737	0.177553	0.876229	0.313497	35.778	9.12377	0.0005	0.313498	0.553524			8	20.04			14.7283
F100X0p6-2	55.0541	44.9459				20	0.105263	0.000589474	0.356034	6.12024	1.10285	18.0198	13.8798	0.0005	1.10285	1.30304			9	20.6082			15.2978
						40	0.210526	0.00117895	0.715768	17.46	3.00362	17.2028	22.54	0.0005	3.00362	3.20809			10	21.1626			15.8626
						60	0.315789	0.00176842	1.07917	30.2677	3.09408	10.2224	29.7323	0.0005	3.09408	3.43269			11	21.7068			16.4239
Experiment: 3						80	0.421053	0.00235789	1.44622	44.9585	1.08257	2.40793	35.0415	0.0005	1.08257	2.05954			12	22.2433			16.9826
Date: 03/01/2017						100	0.526316	0.00294737	1.81688	58.5736	1.12213	1.91575	41.4264	0.0005	1.12213	2.35575			13	22.7739			17.5392
Sample #	[F-] (ppm)	Adsorption Density (mg F-/g gibbsite)																	14	23.2997			18.0943
F0X0p6-3	0.0509495					Isotherm Parameters													15	23.8217			18.6481
F5X0p6-3	0.0851061					Sample	Best Fit Model	Parameters	Estimates	CI (low)	CI (high)	AICc	R^2	S^2	Model	AICc	R^2	S^2	16	24.3407			19.2008
F10X0p6-3	0.0130982	9.9869				No Competitor	Langmuir-Partition	b	3.00907	2.26044	3.7577	3.67342	0.984	0.400273	Langmuir	22.6719	0.777	13.1354	17	24.857			19.7527
F20X0p6-3	3.20733	16.7927						Q_0	16.7337	14.423	19.0443				Freundlich	13.6705	0.822	3.6306	18	25.3712			20.3038
F40X0p6-3	12.4235	27.5765						K_p	0.496719	0.391277	0.602161								19	25.8837			20.8544
F60X0p6-3	24.6574	35.3426				Phosphate 1 mM	Langmuir-Partition	b	2.09571	1.56596	2.62546	-2.82655	0.972	0.158155	Langmuir	25.5098	0.041	19.7021	20	26.3945			21.4044
F80X0p6-3	38.346	41.654						Q_0	9.00599	8.1198	9.89217				Freundlich	7.51884	0.642	1.50771	21	26.9041			21.954
F100X0p6-3	52.1251	47.8749						K_p	0.284893	0.256632	0.313155								22	27.4125			22.5032
						Phosphate 5 mM	Langmuir-Partition	b	1.76433	1.44767	2.081	-5.89494	0.995	0.102027	Langmuir	23.8252	0.411	15.4881	23	27.9198			23.052
								Q_0	9.56727	8.84202	10.2925				Freundlich	2.30141	0.953	0.715514	24	28.4264			23.6006
Experiment: 4								K_p	0.245287	0.223589	0.266985								25	28.9321			24.1489
Date: 03/01/2017						Phosphate 25 mM	Langmuir-Partition	b	2.28642	1.18322	3.38961	4.23405	0.959	0.433649	Langmuir	25.6127	0.172	19.994	26	29.4372			24.697
Sample #	[F-] (ppm)	Adsorption Density (mg F-/g gibbsite)						Q_0	8.93676	7.33032	10.5432				Freundlich	10.6586	0.824	2.36109	27	29.9416			25.2449
F0X0p6-4	0.0231482							K_p	0.304905	0.254317	0.355494								28	30.4455			25.7926
F5X0p6-4	0.146331																		29	30.9489			26.3401
F10X0p6-4	0.728869	9.27113																	30	31.4519			26.8875
F20X0p6-4	4.82441	15.1756																	31	31.9545			27.4348
F40X0p6-4	16.9838	23.0162																	32	32.4567			27.9819
F60X0p6-4	31.5349	28.4651																	33	32.9585			28.529
F80X0p6-4	44.4321	35.5679																	34	33.4601			29.0759
F100X0p6-4	62.0827	37.9173																	35	33.9614			29.6227
																			36	34.4625			30.1695
	Experiment 6																		37	34.9633			30.7162
	Date May 2017																		38	35.4639			31.2628
Sample #	[F-] (ppm)	Adsorption Density (mg F-/g gibbsite)																	39	35.9643			31.8093
F0X0p6-6-F	0.16834																		40	36.4645			32.3558
F5X0p6-6F	0.167678																		41	36.9646			32.9023
F10X0p6-6F	0.342124	9.65788																	42	37.4645			33.4486
F20X0p6-6F	2.72851	17.2715																	43	37.9642			33.995
F40X0p6-6F	14.4449	25.5551																	44	38.4638			34.5412
F60X0p6-6F	31.2671	28.7329																	45	38.9633			35.0875
F80X0p6-6F	39.2945	40.7055																	46	39.4627			35.6337
F100X0p6-6F	57.3582	42.6418																	47	39.9619			36.1799
																			48	40.4611			36.726
	Experiment 7																		49	40.9601			37.2721
	Date May 2017																		50	41.4591			37.8182
Sample #	[F-] (ppm)	Adsorption Density (mg F-/g gibbsite)																	51	41.958			38.3642
F0X0p6-7-F	0.176198																		52	42.4568			38.9102
F5X0p6-7F	0.197847																		53	42.9555			39.4562
F10X0p6-7F	0.475498	9.5245																	54	43.4541			40.0022
F20X0p6-7F	3.48978	16.5102																	55	43.9527			40.5481
F40X0p6-7F	13.9657	26.0343																	56	44.4512			41.094
F60X0p6-7F	28.1003	31.8997																	57	44.9496			41.6399
F80X0p6-7F	42.4831	37.5169																	58	45.448			42.1858
F100X0p6-7F	56.5405	43.4595																	59	45.9463			42.7316
																			60	46.4446			43.2775
	Experiment 8																		61	46.9428			43.8233
	Date May 2017																		62	47.441			44.3691
Sample #	[F-] (ppm)	Adsorption Density (mg F-/g gibbsite)																	63	47.9391			44.9149
F0X0p6-8-F	0.0845774																		64	48.4372			45.4607
F5X0p6-8F	0.140831	4.85917																	65	48.9353			46.0065
F10X0p6-8F	0.445276	9.55472																	66	49.4333			46.5522
F20X0p6-8F	3.94896	16.051																	67	49.9312			47.098
F40X0p6-8F	16.2364	23.7636																	68	50.4291			47.6437
F60X0p6-8F	32.0443	27.9557																	69	50.927			48.1894
F80X0p6-8F	43.986	36.014																	70	51.4249			48.7351
F100X0p6-8F	58.9948	41.0052																	71	51.9227			49.2808
																			72	52.4205			49.8265
																			73	52.9183			50.3722
																			74	53.416			50.9178
																			75	53.9137			51.4635
																			76	54.4114			52.0091
																			77	54.9091			52.5548
																			78	55.4067			53.1004
																			79	55.9043			53.646
																			80	56.4019			54.1917
