# Supplementary material for: Addressing technical barriers for reliable, safe removal of fluoride from drinking water using minimally processed bauxite ores
Source: Dev Eng. 2018;3:175–87. doi: 10.1016/j.deveng.2018.06.002 (PMC6277820; doi:10.1016/j.deveng.2018.06.002)
Supplement: Multimedia component 3 [file mmc3.xlsx]

## Sheet: Phosphate 5 mM Activated Baux
Competitor	Phosphate
Concentration	5 mM
Activated Bauxite	1	g/L
Grams of Bauxite	0.01	g
Experiment: 7						No Competitor
Date: 3/7/2017						Initial [F-]	Initial F- vol (mL)	Init. F- vol error	Init. [F-] error	Final [F-] (ppm)	Sample Stand Dev [F-] (ppm)	Rel St Dev (%)	Adsorption Density (mg F-/g gibbsite)	Gibbsite error	Error for F- adsorbed	Standard Uncertainty Adsorption Density (mg F-/g gibbsite)
Sample #	[F-] (ppm)	Adsorption Density (mg F-/g gibbsite)				0	0	0	0	0.120294	0.0211088	17.5477		0.0005	0.0211088
F0Ph5p6-4	0.0855084					5	0.0263158	0.000147368	0.0886602	1.00632	0.0684368	6.80073	3.99368	0.0005	0.068437
F5Ph5p6-4	3.09256	1.90744				10	0.0526316	0.000294737	0.177553	3.69976	0.0964894	2.60799	6.30024	0.0005	0.0964898	0.329458
F10Ph5p6-4	6.16584	3.83416				20	0.105263	0.000589474	0.356034	11.2739	0.275528	2.44395	8.72612	0.0005	0.275529	0.516023
F20Ph5p6-4	12.7373	7.26265				40	0.210526	0.00117895	0.715768	27.0511	0.146689	0.542268	12.9489	0.0005	0.146694	0.663856
F40Ph5p6-4	28.8105	11.1895				60	0.315789	0.00176842	1.07917	44.2962	0.147142	0.332177	15.7038	0.0005	0.147153	0.798861
F60Ph5p6-4	46.9778	13.0222				80	0.421053	0.00235789	1.44622	61.9433	0.642675	1.03752	18.0567	0.0005	0.64268	1.10822
F80Ph5p6-4	63.8943	16.1057				100	0.526316	0.00294737	1.81688	73.6015	2.26186	3.07312	26.3985	0.0005	2.26186	2.61882
F100Ph5p6-4	84.8705	15.1295
						Phosphate 5 mM
						Initial [F-]	Initial F- vol (mL)	Init. F- vol error	Init. [F-] error	Final [F-] (ppm)	Sample Stand Dev [F-] (ppm)	Rel St Dev (%)	Adsorption Density (mg F-/g gibbsite)	Gibbsite error	Error for F- adsorbed	Standard Uncertainty Adsorption Density (mg F-/g gibbsite)
Experiment: 8						0	0	0	0	0.0781224	0.00737225	9.43679		0.0005	0.00737225	0
Date: 3/15/2017						5	0.0263158	0.000147368	0.0886602	3.00147	0.0947269	3.15602	1.99853	0.0005	0.094727	0.13769
Sample #	[F-] (ppm)	Adsorption Density (mg F-/g gibbsite)				10	0.0526316	0.000294737	0.177553	6.50811	0.433114	6.655	3.49189	0.0005	0.433114	0.466981
F0Su5p6-4	0.070764					20	0.105263	0.000589474	0.356034	14.766	2.38443	16.1481	5.234	0.0005	2.38443	2.39875
F5Su5p6-4	2.90348	2.09652				40	0.210526	0.00117895	0.715768	30.725	1.87432	6.10031	9.27503	0.0005	1.87432	1.93084
F10Su5p6-4	6.99504	3.00496				60	0.315789	0.00176842	1.07917	49.6984	2.85369	5.74201	10.3016	0.0005	2.85369	2.8998
F20Su5p6-4	17.3924	2.60755				80	0.421053	0.00235789	1.44622	67.0501	3.48609	5.19923	12.9499	0.0005	3.48609	3.54571
F40Su5p6-4	32.5564	7.44357				100	0.526316	0.00294737	1.81688	85.7717	1.03513	1.20685	14.2283	0.0005	1.03514	1.25603
F60Su5p6-4	52.6687	7.33127												5% error from analytical balance resolution in 614 Davis
F80Su5p6-4	70.7921	9.20788
F100Su5p6-4	86.9023	13.0977				Isotherm Parameters
						Sample	Best Fit Model	Parameters	Estimates	CI (low)	CI (high)	AICc	R^2	S^2	Model	AICc	R^2	S^2
						No Competitor	Freundlich	Kf	3.844	3.21361	4.47438	9.85715	0.959	2.10568	Lamgmuir	24.872	0.649	17.9863
								1/nf	0.373187	0.316697	0.429676					AICc	R^2
Experiment: 6						Phosphate 5 mM	Gen Langmuir Freundlich	Q_0	27.7546	13.0952	42.414	-9.83316	0.998	0.0581272	Langmuir	-4.72048	0.996	0.262401
Date: 3/15/2017								b	0.0123202	-0.00390788	0.0285483				Freundlich	-6.67706	0.994	0.198415
Sample #	[F-] (ppm)	Adsorption Density (mg F-/g gibbsite)						1/nq	0.774671	0.630886	0.918455
F0Su5p6-6	0.0780949
F5Su5p6-6	3.00837	1.99163																			Phosphate 5 mM - Gen Langmuir-Freundlich		No Competitor - Freundlich
F10Su5p6-6	6.36344	3.63656																		Final [F-]	Adsorption Density		Adsorption Density
F20Su5p6-6	14.1682	5.8318																		0	0		0
F40Su5p6-6	30.8079	9.19205																		1	0.891285		3.844
F60Su5p6-6	49.4486	10.5514																		2	1.49078		4.97878
F80Su5p6-6	66.4639	13.5361																		3	2.00126		5.79213
F100Su5p6-6	85.5424	14.4576																		4	2.45664		6.44857
																				5	2.87224		7.00857
																				6	3.25683		7.50203
																				7	3.6161		7.94625
																				8	3.95404		8.35226
Adsorption - No Competitor																				9	4.27363		8.72757
																				10	4.57714		9.07757
Experiment: 2																				11	4.86638		9.40625
Date: 03/01/2017																				12	5.14283		9.7167
Sample #	[F-] (ppm)	Adsorption Density (mg F-/g gibbsite)																		13	5.40771		10.0113
F0X0p6-11F	0.14417																			14	5.66206		10.2921
F5X0p6-11F	0.936866	4.06313																		15	5.90676		10.5605
F10X0p6-11F	3.65303	6.34697																		16	6.14256		10.8179
F20X0p6-11F	11.0121	8.98795																		17	6.37013		11.0655
F40X0p6-11F	26.8932	13.1068																		18	6.59005		11.304
F60X0p6-11F	44.1263	15.8737																		19	6.80284		11.5344
F80X0p6-11F	62.4316	17.5684																		20	7.00896		11.7574
F100X0p6-11F	76.1667	23.8333																		21	7.20882		11.9734
																				22	7.40279		12.1831
																				23	7.59121		12.3869
Experiment: 3																				24	7.77439		12.5852
Date: 03/01/2017																				25	7.9526		12.7784
Sample #	[F-] (ppm)	Adsorption Density (mg F-/g gibbsite)																		26	8.12611		12.9668
F0X0p6-14F	0.104109																			27	8.29514		13.1507
F5X0p6-14F	1.07369	3.92631																		28	8.45991		13.3304
F10X0p6-14F	3.81072	6.18928																		29	8.62063		13.5061
F20X0p6-14F	11.2483	8.75175																		30	8.77748		13.6781
F40X0p6-14F	27.0768	12.9232																		31	8.93064		13.8465
F60X0p6-14F	44.3811	15.6189																		32	9.08026		14.0115
F80X0p6-14F	62.183	17.817																		33	9.22649		14.1733
F100X0p6-14F	71.8935	28.1065																		34	9.36948		14.3321
																				35	9.50936		14.488
																				36	9.64624		14.6411
Experiment: 4																				37	9.78026		14.7916
Date: 03/01/2017																				38	9.9115		14.9395
Sample #	[F-] (ppm)	Adsorption Density (mg F-/g gibbsite)																		39	10.0401		15.0851
F0X0p6-15F	0.112603																			40	10.1661		15.2283
F5X0p6-15F	1.00839	3.99161																		41	10.2897		15.3692
F10X0p6-15F	3.63554	6.36446																		42	10.4108		15.5081
F20X0p6-15F	11.5613	8.43868																		43	10.5297		15.6449
F40X0p6-15F	27.1832	12.8168																		44	10.6463		15.7797
F60X0p6-15F	44.3811	15.6189																		45	10.7608		15.9125
F80X0p6-15F	61.2152	18.7848																		46	10.8732		16.0436
F100X0p6-15F	72.7443	27.2557																		47	10.9835		16.1729
																				48	11.092		16.3005
																				49	11.1985		16.4264
																				50	11.3032		16.5507
																				51	11.4061		16.6734
																				52	11.5073		16.7947
																				53	11.6069		16.9145
																				54	11.7048		17.0329
																				55	11.8011		17.15
																				56	11.8959		17.2657
																				57	11.9892		17.3801
																				58	12.081		17.4933
																				59	12.1714		17.6052
																				60	12.2605		17.716
																				61	12.3482		17.8256
																				62	12.4346		17.9341
																				63	12.5197		18.0415
																				64	12.6036		18.1478
																				65	12.6863		18.2532
																				66	12.7678		18.3575
																				67	12.8481		18.4608
																				68	12.9273		18.5631
																				69	13.0055		18.6645
																				70	13.0825		18.765
																				71	13.1586		18.8646
																				72	13.2335		18.9633
																				73	13.3075		19.0612
																				74	13.3806		19.1582
																				75	13.4526		19.2544
																				76	13.5238		19.3498
																				77	13.594		19.4445
																				78	13.6633		19.5383
																				79	13.7318		19.6314
																				80	13.7994		19.7238
																				81	13.8662		19.8155
																				82	13.9321		19.9064
																				83	13.9973		19.9966
																				84	14.0617		20.0862
																				85	14.1253		20.1751
																				86	14.1881		20.2634
																				87	14.2502		20.351
																				88	14.3116		20.438
																				89	14.3723		20.5243
																				90	14.4322		20.6101
																				91	14.4915		20.6953
																				92	14.5501		20.7798
																				93	14.6081		20.8639
																				94	14.6654		20.9473
																				95	14.7221		21.0302
																				96	14.7782		21.1125
																				97	14.8336		21.1943
																				98	14.8885		21.2756
																				99	14.9427		21.3564
																				100	14.9964

## Sheet: Sulfate 5 mM Activated Baux
Competitor	Sulfate
Concentration	5 mM
Bauxite	1	g/L
Grams of Bauxite	0.01	g
Experiment: 9
Date:						No Competitor
Sample #	[F-] (ppm)	Adsorption Density (mg F-/g gibbsite)				Initial [F-]	Initial F- vol (mL)	Init. F- vol error	Init. [F-] error	Final [F-] (ppm)	Sample Stand Dev [F-] (ppm)	Rel St Dev (%)	Adsorption Density (mg F-/g gibbsite)	Gibbsite error	Error for F- adsorbed	Standard Uncertainty Adsorption Density (mg F-/g gibbsite)
F0Su5p6-9	0.0996625					0	0	0	0	0.120294	0.0211088	17.5477		0.0005	0.0211088
F5Su5p6-9	1.52063	3.47937				5	0.0263158	0.000147368	0.0886602	1.00632	0.0684368	6.80073	3.99368	0.0005	0.068437
F10Su5p6-9	4.70194	5.29806				10	0.0526316	0.000294737	0.177553	3.69976	0.0964894	2.60799	6.30024	0.0005	0.0964898	0.329458
F20Su5p6-9	11.7393	8.26074				20	0.105263	0.000589474	0.356034	11.2739	0.275528	2.44395	8.72612	0.0005	0.275529	0.516023
F40Su5p6-9	28.0597	11.9403				40	0.210526	0.00117895	0.715768	27.0511	0.146689	0.542268	12.9489	0.0005	0.146694	0.663856
F60Su5p6-9	44.4247	15.5753				60	0.315789	0.00176842	1.07917	44.2962	0.147142	0.332177	15.7038	0.0005	0.147153	0.798861
F80Su5p6-9	61.9613	18.0387				80	0.421053	0.00235789	1.44622	61.9433	0.642675	1.03752	18.0567	0.0005	0.64268	1.10822
F100Su5p6-9	66.0152	33.9848				100	0.526316	0.00294737	1.81688	73.6015	2.26186	3.07312	26.3985	0.0005	2.26186	2.61882
						Sulfate 5 mM
						Initial [F-]	Initial F- vol (mL)	Init. F- vol error	Init. [F-] error	Final [F-] (ppm)	Sample Stand Dev [F-] (ppm)	Rel St Dev (%)	Adsorption Density (mg F-/g gibbsite)	Gibbsite error	Error for F- adsorbed	Standard Uncertainty Adsorption Density (mg F-/g gibbsite)
Experiment: 11						0	0	0	0	0.119053	0.0254001	21.3352		0.0005	0.0254001	0
Date:						5	0.0263158	0.000147368	0.0886602	1.47265	0.043113	2.92757	3.52735	0.0005	0.0431133	0.18156
Sample #	[F-] (ppm)	Adsorption Density (mg F-/g gibbsite)				10	0.0526316	0.000294737	0.177553	4.38509	0.340456	7.76396	5.61491	0.0005	0.340456	0.441281
F0Su5p6-11	0.10969					20	0.105263	0.000589474	0.356034	11.208	0.464651	4.14569	8.79195	0.0005	0.464651	0.639646
F5Su5p6-11	1.43715	3.56285				40	0.210526	0.00117895	0.715768	26.9891	0.928608	3.44068	13.0109	0.0005	0.928609	1.13381
F10Su5p6-11	4.42819	5.57181				60	0.315789	0.00176842	1.07917	44.5022	0.623486	1.40102	15.4978	0.0005	0.623488	0.99458
F20Su5p6-11	10.8772	9.12283				80	0.421053	0.00235789	1.44622	61.142	0.71972	1.17713	18.858	0.0005	0.719724	1.1862
F40Su5p6-11	26.5065	13.4935				100	0.526316	0.00294737	1.81688	63.5796	8.40556	13.2205	36.4204	0.0005	8.40557	8.60056
F60Su5p6-11	45.1609	14.8391												5% error from analytical balance resolution in 614 Davis
F80Su5p6-11	60.6116	19.3884
F100Su5p6-11	54.2253	45.7747
						Isotherm Parameters
						Sample	Best Fit Model	Parameters	Estimates	CI (low)	CI (high)	AICc	R^2	S^2	Model	AICc	R^2
Experiment: 12						No Competitor	Freundlich	Kf	3.844	3.21361	4.47438	9.85715	0.959	2.10568	Lamgmuir	24.872	0.649
Date:								1/nf	0.373187	0.316697	0.429676					AICc	R^2
Sample #	[F-] (ppm)	Adsorption Density (mg F-/g gibbsite)				Sulfate 5mM	Freundlich	Kf	2.9516	2.80986	3.11129	-6.82281	0.987	0.126818	Lamgmuir	17.8288	0.252
F0Su5p6-612	0.147805							1/nf	0.447309	0.426575	0.462768
F5Su5p6-12	1.46019	3.53981
F10Su5p6-12	4.02513	5.97487
F20Su5p6-12	11.0077	8.99229
F40Su5p6-12	26.4013	13.5987
F60Su5p6-12	43.9211	16.0789
F80Su5p6-12	60.8531	19.1469
F100Su5p6-12	70.4985	29.5015
																				Sulfate 5 mM - Freundlich			No Competitor - Freundlich
																				Final [F-]	Adsorption Density		Adsorption Density
Adsorption - No Competitor																				0	0		0
																				1	2.9516		3.844
Experiment: 2																				2	4.02449		4.97878
Date: 03/01/2017																				3	4.82478		5.79213
Sample #	[F-] (ppm)	Adsorption Density (mg F-/g gibbsite)																		4	5.48737		6.44857
F0X0p6-11F	0.14417																			5	6.06335		7.00857
F5X0p6-11F	0.936866	4.06313																		6	6.57856		7.50203
F10X0p6-11F	3.65303	6.34697																		7	7.04818		7.94625
F20X0p6-11F	11.0121	8.98795																		8	7.48199		8.35226
F40X0p6-11F	26.8932	13.1068																		9	7.88675		8.72757
F60X0p6-11F	44.1263	15.8737																		10	8.26734		9.07757
F80X0p6-11F	62.4316	17.5684																		11	8.62743		9.40625
F100X0p6-11F	76.1667	23.8333																		12	8.96984		9.7167
																				13	9.29681		10.0113
																				14	9.61016		10.2921
Experiment: 3																				15	9.91136		10.5605
Date: 03/01/2017																				16	10.2017		10.8179
Sample #	[F-] (ppm)	Adsorption Density (mg F-/g gibbsite)																		17	10.4821		11.0655
F0X0p6-14F	0.104109																			18	10.7535		11.304
F5X0p6-14F	1.07369	3.92631																		19	11.0168		11.5344
F10X0p6-14F	3.81072	6.18928																		20	11.2725		11.7574
F20X0p6-14F	11.2483	8.75175																		21	11.5212		11.9734
F40X0p6-14F	27.0768	12.9232																		22	11.7635		12.1831
F60X0p6-14F	44.3811	15.6189																		23	11.9997		12.3869
F80X0p6-14F	62.183	17.817																		24	12.2303		12.5852
F100X0p6-14F	71.8935	28.1065																		25	12.4557		12.7784
																				26	12.6762		12.9668
																				27	12.892		13.1507
Experiment: 4																				28	13.1034		13.3304
Date: 03/01/2017																				29	13.3107		13.5061
Sample #	[F-] (ppm)	Adsorption Density (mg F-/g gibbsite)																		30	13.5141		13.6781
F0X0p6-15F	0.112603																			31	13.7138		13.8465
F5X0p6-15F	1.00839	3.99161																		32	13.9099		14.0115
F10X0p6-15F	3.63554	6.36446																		33	14.1027		14.1733
F20X0p6-15F	11.5613	8.43868																		34	14.2923		14.3321
F40X0p6-15F	27.1832	12.8168																		35	14.4788		14.488
F60X0p6-15F	44.3811	15.6189																		36	14.6624		14.6411
F80X0p6-15F	61.2152	18.7848																		37	14.8432		14.7916
F100X0p6-15F	72.7443	27.2557																		38	15.0213		14.9395
																				39	15.1969		15.0851
																				40	15.37		15.2283
																				41	15.5407		15.3692
																				42	15.7091		15.5081
																				43	15.8753		15.6449
																				44	16.0394		15.7797
																				45	16.2015		15.9125
																				46	16.3615		16.0436
																				47	16.5197		16.1729
																				48	16.676		16.3005
																				49	16.8305		16.4264
																				50	16.9833		16.5507
																				51	17.1344		16.6734
																				52	17.2839		16.7947
																				53	17.4318		16.9145
																				54	17.5781		17.0329
																				55	17.723		17.15
																				56	17.8664		17.2657
																				57	18.0084		17.3801
																				58	18.1491		17.4933
																				59	18.2884		17.6052
																				60	18.4264		17.716
																				61	18.5631		17.8256
																				62	18.6986		17.9341
																				63	18.8329		18.0415
																				64	18.9661		18.1478
																				65	19.0981		18.2532
																				66	19.2289		18.3575
																				67	19.3587		18.4608
																				68	19.4874		18.5631
																				69	19.6151		18.6645
																				70	19.7418		18.765
																				71	19.8674		18.8646
																				72	19.9921		18.9633
																				73	20.1158		19.0612
																				74	20.2386		19.1582
																				75	20.3605		19.2544
																				76	20.4815		19.3498
																				77	20.6016		19.4445
																				78	20.7209		19.5383
																				79	20.8393		19.6314
																				80	20.9569		19.7238

## Sheet: Phosphate 5 mM Bauxite
Competitor	Phosphate
Concentration	5 mM
Bauxite	1	g/L
Grams of Bauxite	0.01	g
Experiment: 4
Date: 3/7/2017						No Competitor
Sample #	[F-] (ppm)	Adsorption Density (mg F-/g gibbsite)				Initial [F-]	Initial F- vol (mL)	Init. F- vol error	Init. [F-] error	Final [F-] (ppm)	Sample Stand Dev [F-] (ppm)	Rel St Dev (%)	Adsorption Density (mg F-/g gibbsite)	Gibbsite error	Error for F- adsorbed	Standard Uncertainty Adsorption Density (mg F-/g gibbsite)
F0Ph5p6-4	0.0915454					0	0	0	0	0.170108	0.0502406	29.5346		0.0005	0.0502406
F5Ph5p6-4	4.75591	0.244092				5	0.0263158	0.000147368	0.0886602	4.42698	0.0977663	2.20842	0.573016	0.0005	0.0977664	0.101878
F10Ph5p6-4	9.47295	0.527052				10	0.0526316	0.000294737	0.177553	8.97046	0.0725218	0.808451	1.02954	0.0005	0.0725224	0.0889347
F20Ph5p6-4	18.9425	1.0575				20	0.105263	0.000589474	0.356034	18.6598	0.639562	3.42748	1.34016	0.0005	0.639562	0.643063
F40Ph5p6-4	39.7002	0.29979				40	0.210526	0.00117895	0.715768	37.1697	0.331558	0.89201	2.83028	0.0005	0.33156	0.360497
F60Ph5p6-4	57.3615	2.63851				60	0.315789	0.00176842	1.07917	56.3571	0.193379	0.343131	3.64287	0.0005	0.193387	0.265659
F80Ph5p6-4	77.2401	2.7599				80	0.421053	0.00235789	1.44622	75.2249	0.230015	0.30577	4.77506	0.0005	0.230027	0.331535
F100Ph5p6-4	98.4603	1.53973				100	0.526316	0.00294737	1.81688	76.3353	1.93957	2.54086	23.6647	0.0005	1.93957	2.272
						Phosphate 5 mM
						Initial [F-]	Initial F- vol (mL)	Init. F- vol error	Init. [F-] error	Final [F-] (ppm)	Sample Stand Dev [F-] (ppm)	Rel St Dev (%)	Adsorption Density (mg F-/g gibbsite)	Gibbsite error	Error for F- adsorbed	Standard Uncertainty Adsorption Density (mg F-/g gibbsite)
Experiment: 5						0	0	0	0	0.0930203	0.0133687	14.3718		0.0005	0.0133687	0
Date: 3/15/2017						5	0.0263158	0.000147368	0.0886602	4.68289	0.110767	2.36535	0.31711	0.0005	0.110767	0.111896
Sample #	[F-] (ppm)	Adsorption Density (mg F-/g gibbsite)				10	0.0526316	0.000294737	0.177553	9.17466	0.396078	4.31708	0.825342	0.0005	0.396078	0.398222
F0Su5p6-4	0.107065					20	0.105263	0.000589474	0.356034	18.8201	0.212003	1.12647	1.1799	0.0005	0.212004	0.220059
F5Su5p6-4	4.73732	0.262676				40	0.210526	0.00117895	0.715768	38.6858	0.986326	2.54958	1.31421	0.0005	0.986327	0.988514
F10Su5p6-4	9.32575	0.674245				60	0.315789	0.00176842	1.07917	56.7684	0.677714	1.19382	3.23155	0.0005	0.677716	0.696711
F20Su5p6-4	18.9425	1.0575				80	0.421053	0.00235789	1.44622	76.8389	0.459094	0.597477	3.16114	0.0005	0.4591	0.485546
F40Su5p6-4	38.627	1.37302				100	0.526316	0.00294737	1.81688	96.9368	1.37203	1.41538	3.06318	0.0005	1.37203	1.38055
F60Su5p6-4	56.0298	3.97025												5% error from analytical balance resolution in 614 Davis
F80Su5p6-4	76.3382	3.6618
F100Su5p6-4	95.7986	4.20144
Experiment: 6
Date: 3/15/2017
Sample #	[F-] (ppm)	Adsorption Density (mg F-/g gibbsite)
F0Su5p6-6	0.0804502
F5Su5p6-6	4.55544	0.444562
F10Su5p6-6	8.72527	1.27473
F20Su5p6-6	18.5753	1.4247				Sample	Best Fit Model	Parameters	Estimates	CI (low)	CI (high)	AICc	R^2	S^2	Model	AICc	R^2	S^2
F40Su5p6-6	37.7302	2.26981				No Competitor	Freundlich	Kf	0.204797	0.162692	0.246903	-3.46508	0.994	0.221933	Langmuir	24.872	0.649	17.9863
F60Su5p6-6	56.9141	3.0859						1/nf	0.722642	0.666833	0.778451									Phosphate 5 mM - Langmuir			No Competitor - Freundlich
F80Su5p6-6	76.9383	3.06171				Phosphate 5 mM	Langmuir	b	0.0108234	0.000830803	0.020816	-3.1037	0.928	0.330578	Freundlich	-0.790739	0.899	0.460018		Final [F-]	Adsorption Density		Adsorption Density
F100Su5p6-6	96.5516	3.44838						Q_0	7.02644	2.52996	11.5229									0	0		0
																				1	0.0752739		0.204797
																				2	0.148953		0.337957
																				3	0.221087		0.453015
																				4	0.291724		0.557697
Adsorption - No Competitor																				5	0.360911		0.655284
																				6	0.428692		0.747565
Experiment: 2																				7	0.495109		0.835656
Date: 03/01/2017																				8	0.560202		0.920312
Sample #	[F-] (ppm)	Adsorption Density (mg F-/g gibbsite)																		9	0.624012		1.00207
F0X0p6-9F	0.139748																			10	0.686575		1.08135
F5X0p6-9F	4.53813	0.461874																		11	0.747928		1.15845
F10X0p6-9F	8.99114	1.00886																		12	0.808105		1.23363
F20X0p6-9F	19.3937	0.606323																		13	0.867141		1.30709
F40X0p6-9F	37.5433	2.4567																		14	0.925067		1.379
F60X0p6-9F	56.5405	3.45948																		15	0.981914		1.4495
F80X0p6-9F	74.9593	5.04066																		16	1.03771		1.5187
F100X0p6-9F	74.0957	25.9043																		17	1.09249		1.58671
																				18	1.14628		1.65362
																				19	1.1991		1.71951
Experiment: 3																				20	1.25098		1.78445
Date: 03/01/2017																				21	1.30194		1.84848
Sample #	[F-] (ppm)	Adsorption Density (mg F-/g gibbsite)																		22	1.35201		1.91168
F0X0p6-12F	0.228099																			23	1.40122		1.97409
F5X0p6-12F	4.38856	0.611443																		24	1.44958		2.03574
F10X0p6-12F	9.0304	0.9696																		25	1.49712		2.09669
F20X0p6-12F	18.3647	1.63535																		26	1.54385		2.15697
F40X0p6-12F	37.0555	2.94455																		27	1.5898		2.2166
F60X0p6-12F	56.3758	3.62423																		28	1.63499		2.27563
F80X0p6-12F	75.3577	4.64226																		29	1.67943		2.33407
F100X0p6-12F	77.4551	22.5449																		30	1.72315		2.39196
																				31	1.76616		2.44932
																				32	1.80847		2.50616
Experiment: 4																				33	1.85011		2.56251
Date: 03/01/2017																				34	1.8911		2.6184
Sample #	[F-] (ppm)	Adsorption Density (mg F-/g gibbsite)																		35	1.93144		2.67382
F0X0p6-13F	0.142476																			36	1.97115		2.72881
F5X0p6-13F	4.35427	0.64573																		37	2.01024		2.78338
F10X0p6-13F	8.88985	1.11015																		38	2.04874		2.83754
F20X0p6-13F	18.2212	1.77882																		39	2.08665		2.89131
F40X0p6-13F	36.9104	3.08958																		40	2.12399		2.94469
F60X0p6-13F	56.1551	3.84489																		41	2.16077		2.99771
F80X0p6-13F	75.3577	4.64226																		42	2.197		3.05037
F100X0p6-13F	77.4551	22.5449																		43	2.2327		3.10268
																				44	2.26787		3.15466
																				45	2.30253		3.20631
																				46	2.33669		3.25764
																				47	2.37036		3.30866
																				48	2.40355		3.35938
																				49	2.43627		3.40982
																				50	2.46853		3.45996
																				51	2.50034		3.50983
																				52	2.53171		3.55943
																				53	2.56265		3.60876
																				54	2.59317		3.65784
																				55	2.62327		3.70666
																				56	2.65297		3.75524
																				57	2.68227		3.80358
																				58	2.71118		3.85169
																				59	2.7397		3.89956
																				60	2.76786		3.94722
																				61	2.79564		3.99465
																				62	2.82307		4.04186
																				63	2.85014		4.08887
																				64	2.87687		4.13567
																				65	2.90325		4.18226
																				66	2.92931		4.22866
																				67	2.95504		4.27487
																				68	2.98044		4.32088
																				69	3.00553		4.3667
																				70	3.03032		4.41234
																				71	3.05479		4.45781
																				72	3.07898		4.50309
																				73	3.10286		4.5482
																				74	3.12647		4.59314
																				75	3.14979		4.63791
																				76	3.17283		4.68251
																				77	3.1956		4.72696
																				78	3.2181		4.77124
																				79	3.24034		4.81536
																				80	3.26233		4.85933
																				81	3.28406		4.90315
																				82	3.30554		4.94682
																				83	3.32677		4.99034
																				84	3.34776		5.03372
																				85	3.36852		5.07695
																				86	3.38905		5.12005
																				87	3.40934		5.163
																				88	3.42941		5.20582
																				89	3.44926		5.2485
																				90	3.4689		5.29105
																				91	3.48831		5.33347
																				92	3.50752		5.37576
																				93	3.52652		5.41792
																				94	3.54532		5.45996
																				95	3.56391		5.50187
																				96	3.58231		5.54366
																				97	3.60052		5.58533
																				98	3.61853		5.62688
																				99	3.63635		5.66831
																				100	3.65399		5.70963

## Sheet: Sulfate 5 mM Bauxite
Competitor	Sulfate
Concentration	5 mM
Bauxite	1	g/L
Grams of Bauxite	0.01	g
Experiment: 7
Date:
Sample #	[F-] (ppm)	Adsorption Density (mg F-/g gibbsite)
F0Ph5p6-4	0.0662754
F5Ph5p6-4	4.37838	0.621621
F10Ph5p6-4	18.3663
F20Ph5p6-4	18.4392	1.56079
F40Ph5p6-4	37.7656	2.23436
F60Ph5p6-4	57.4694	2.53055
F80Ph5p6-4	74.6396	5.36036
F100Ph5p6-4	72.3116	27.6884
						Sulfate 5 mM
						Initial [F-]	Initial F- vol (mL)	Init. F- vol error	Init. [F-] error	Final [F-] (ppm)	Sample Stand Dev [F-] (ppm)	Rel St Dev (%)	Adsorption Density (mg F-/g gibbsite)	Gibbsite error	Error for F- adsorbed	Standard Uncertainty Adsorption Density (mg F-/g gibbsite)
Experiment: 8						0	0	0	0	0.202937	0.202784	99.9246		0.0005	0.202784	0
Date: 3/15/2017						5	0.0263158	0.000147368	0.0886602	4.28498	0.239357	5.58597	0.715023	0.0005	0.239357	0.242013
Sample #	[F-] (ppm)	Adsorption Density (mg F-/g gibbsite)				10	0.0526316	0.000294737	0.177553	12.4803	5.11659	40.9973	0.462694	0.0005	5.11659	0.954762
F0Su5p6-4	0.106604					20	0.105263	0.000589474	0.356034	18.0141	0.373417	2.07292	1.98588	0.0005	0.373418	0.386394
F5Su5p6-4	4.013	0.987				40	0.210526	0.00117895	0.715768	37.5664	0.480697	1.27959	2.43356	0.0005	0.480698	0.495859
F10Su5p6-4	9.9796	0.0204048				60	0.315789	0.00176842	1.07917	56.1574	1.33436	2.37611	3.84259	0.0005	1.33436	1.34813
F20Su5p6-4	17.8641	2.13591				80	0.421053	0.00235789	1.44622	73.4397	1.5957	2.1728	6.56028	0.0005	1.5957	1.62907
F40Su5p6-4	37.9155	2.08448				100	0.526316	0.00294737	1.81688	75.4606	3.62985	4.81026	24.5394	0.0005	3.62985	3.83162
F60Su5p6-4	54.8018	5.19821												5% error from analytical balance resolution in 614 Davis
F80Su5p6-4	74.0507	5.9493				No Competitor
F100Su5p6-4	74.6396	25.3604				Initial [F-]	Initial F- vol (mL)	Init. F- vol error	Init. [F-] error	Final [F-] (ppm)	Sample Stand Dev [F-] (ppm)	Rel St Dev (%)	Adsorption Density (mg F-/g gibbsite)	Gibbsite error	Error for F- adsorbed	Standard Uncertainty Adsorption Density (mg F-/g gibbsite)
						0	0	0	0	0.170108	0.0502406	29.5346		0.0005	0.0502406
						5	0.0263158	0.000147368	0.0886602	4.42698	0.0977663	2.20842	0.573016	0.0005	0.0977664	0.101878
						10	0.0526316	0.000294737	0.177553	8.97046	0.0725218	0.808451	1.02954	0.0005	0.0725224	0.0889347
Experiment: 10						20	0.105263	0.000589474	0.356034	18.6598	0.639562	3.42748	1.34016	0.0005	0.639562	0.643063
Date: 3/15/2017						40	0.210526	0.00117895	0.715768	37.1697	0.331558	0.89201	2.83028	0.0005	0.33156	0.360497
Sample #	[F-] (ppm)	Adsorption Density (mg F-/g gibbsite)				60	0.315789	0.00176842	1.07917	56.3571	0.193379	0.343131	3.64287	0.0005	0.193387	0.265659
F0Su5p6-6	0.435931					80	0.421053	0.00235789	1.44622	75.2249	0.230015	0.30577	4.77506	0.0005	0.230027	0.331535
F5Su5p6-6	4.46355	0.536449				100	0.526316	0.00294737	1.81688	76.3353	1.93957	2.54086	23.6647	0.0005	1.93957	2.272
F10Su5p6-6	9.09502	0.904983
F20Su5p6-6	17.739	2.26096
F40Su5p6-6	37.0182	2.98183				Sample	Best Fit Model	Parameters	Estimates	CI (low)	CI (high)	AICc	R^2	S^2	Model	AICc	R^2	S^2
F60Su5p6-6	56.201	3.79899				No Competitor	Freundlich	Kf	0.204797	0.162692	0.246903	-3.46508	0.994	0.221933	Langmuir	24.872	0.649	17.9863
F80Su5p6-6	71.6288	8.37119						1/nf	0.722642	0.666833	0.778451
F100Su5p6-6	79.4307	20.5693				Sulfate 5mM	Langmuir	b	0.0499536	-0.0261223	0.126029	2.99871	0.944	0.410888	Freundlich	3.4544	0.945	0.450096
								Q_0	4.03838	0.977958	7.09881
Adsorption - No Competitor
Experiment: 2
Date: 03/01/2017																			Sulfate - 5 mM Langmuir			No Competitor - Freundlich
Sample #	[F-] (ppm)	Adsorption Density (mg F-/g gibbsite)																	Final [F-]	Adsorption Density		Adsorption Density
F0X0p6-9F	0.14																		0	0		0
F5X0p6-9F	4.538	0.461874																	1	0.192134		0.204797
F10X0p6-9F	8.991	1.00886																	2	0.366816		0.337957
F20X0p6-9F	19.394	0.606323																	3	0.526321		0.453015
F40X0p6-9F	37.543	2.4567																	4	0.672543		0.557697
F60X0p6-9F	56.541	3.45948																	5	0.807077		0.655284
F80X0p6-9F	74.959	5.04066																	6	0.931269		0.747565
F100X0p6-9F	74.096	25.9043																	7	1.04627		0.835656
																			8	1.15306		0.920312
																			9	1.25249		1.00207
Experiment: 3																			10	1.34529		1.08135
Date: 03/01/2017																			11	1.43212		1.15845
Sample #	[F-] (ppm)	Adsorption Density (mg F-/g gibbsite)																	12	1.51352		1.23363
F0X0p6-12F	0.228																		13	1.58998		1.30709
F5X0p6-12F	4.389	0.611443																	14	1.66196		1.379
F10X0p6-12F	9.03	0.9696																	15	1.72982		1.4495
F20X0p6-12F	18.365	1.63535																	16	1.79391		1.5187
F40X0p6-12F	37.055	2.94455																	17	1.85454		1.58671
F60X0p6-12F	56.376	3.62423																	18	1.91198		1.65362
F80X0p6-12F	75.358	4.64226																	19	1.96648		1.71951
F100X0p6-12F	77.455	22.5449																	20	2.01825		1.78445
																			21	2.0675		1.84848
																			22	2.11441		1.91168
Experiment: 4																			23	2.15913		1.97409
Date: 03/01/2017																			24	2.20183		2.03574
Sample #	[F-] (ppm)	Adsorption Density (mg F-/g gibbsite)																	25	2.24262		2.09669
F0X0p6-13F	0.142																		26	2.28164		2.15697
F5X0p6-13F	4.354	0.64573																	27	2.31901		2.2166
F10X0p6-13F	8.89	1.11015																	28	2.35481		2.27563
F20X0p6-13F	18.221	1.77882																	29	2.38916		2.33407
F40X0p6-13F	36.91	3.08958																	30	2.42213		2.39196
F60X0p6-13F	56.155	3.84489																	31	2.45381		2.44932
F80X0p6-13F	75.358	4.64226																	32	2.48427		2.50616
F100X0p6-13F	77.455	22.5449																	33	2.51358		2.56251
																			34	2.54181		2.6184
																			35	2.56901		2.67382
																			36	2.59524		2.72881
																			37	2.62055		2.78338
																			38	2.64499		2.83754
																			39	2.6686		2.89131
																			40	2.69142		2.94469
																			41	2.7135		2.99771
																			42	2.73486		3.05037
																			43	2.75555		3.10268
																			44	2.77558		3.15466
																			45	2.79501		3.20631
																			46	2.81384		3.25764
																			47	2.83211		3.30866
																			48	2.84985		3.35938
																			49	2.86707		3.40982
																			50	2.8838		3.45996
																			51	2.90005		3.50983
																			52	2.91586		3.55943
																			53	2.93123		3.60876
																			54	2.94619		3.65784
																			55	2.96075		3.70666
																			56	2.97492		3.75524
																			57	2.98873		3.80358
																			58	3.00219		3.85169
																			59	3.0153		3.89956
																			60	3.02809		3.94722
																			61	3.04056		3.99465
																			62	3.05272		4.04186
																			63	3.06459		4.08887
																			64	3.07618		4.13567
																			65	3.0875		4.18226
																			66	3.09856		4.22866
																			67	3.10936		4.27487
																			68	3.11991		4.32088
																			69	3.13023		4.3667
																			70	3.14032		4.41234
																			71	3.15018		4.45781
																			72	3.15984		4.50309
																			73	3.16928		4.5482
																			74	3.17853		4.59314
																			75	3.18758		4.63791
																			76	3.19644		4.68251
																			77	3.20511		4.72696
																			78	3.21362		4.77124
																			79	3.22194		4.81536
																			80	3.23011		4.85933
