# Supplementary material for: Addressing technical barriers for reliable, safe removal of fluoride from drinking water using minimally processed bauxite ores
Source: Dev Eng. 2018;3:175–87. doi: 10.1016/j.deveng.2018.06.002 (PMC6277820; doi:10.1016/j.deveng.2018.06.002)
Supplement: Multimedia component 4 [file mmc4.xlsx]

## Sheet: Sulfate - 1mM
Sulfate - 1 mM
F- initial	FnSu1p6-5	FnSu1p6-2	FnSu1p6-4	Average	Error
0	86.662	102.901	71.6899	87.0843	15.6098
5	79.937	89.109	68.9799	79.342	10.0777
10	83.508	92.332	75.7192	83.8531	8.31177
20	93.468	109.109	80.2232	94.2667	14.4595
40	87.803	84.99	77.9153	83.5694	5.09462
60	89.166	88.238	82.097	86.5003	3.84152
80	90.201	93.286	78.7789	87.422	7.6424
100	96.696	86.159	84.721	89.192	6.53831
No Gibbsite
0	101.147	111.647		106.397	7.42462

## Sheet: Sulfate - 5 mM
Sulfate - 5 mM, Gibbsite
F- initial	FnSu5p6-2	FnSu5p6-6	FnSu5p6-4	Average	Error
0	454.609	402.448	414.734	423.93	36.8834
5	462.972	407.359	425.105	431.812	39.3243
10	504.185	404.81	442.097	450.364	70.2687
20	507.612	391.879	414.016	437.836	81.8356
40	597.011	409.067	420.021	475.366	132.896
60	529.837	406.946	445.49	460.758	86.8971
80	463.723	406.705	438.779	436.402	40.3178
100	454.279	411.877	430.514	432.223	29.9827
No Gibbsite
0	469.874	423.978	453.812	446.926	32.4534

## Sheet: Sulfate - 25 mM
Sulfate - 25 mM
F- initial	FnSu25p6-2	FnSu25p6-6	FnSu25p6-2	Average	Error
0	2452.88	1986.1	2819.75	2419.58	330.063
5	2658.13	1942.52	2809.02	2469.89	506.015
10	2352.99	2063.29	2656.67	2357.65	204.853
20	2538.88	1985.61	2687.28	2403.93	391.22
40	2665.64	2070.62	2690.93	2475.73	420.743
60	2523.78	2045.18	2627.73	2398.9	338.418
80	2301.46	2108.76	2711.62	2373.94	136.261
100	2501.99	2035.26	2702.5	2413.25	330.032
No Gibbsite
0	2339.47	2147.7	2341.78	2243.59	135.605

## Sheet: Phosphate - 1 mM
Phosphate - 1 mM
F- initial	FnPh1p6-3	FnPh1p6-1	FnPh1p6-2	Average	Error
0	79.631	100.404	87.15	89.0617	10.5176
5	80.741	87.647	89.465	85.951	4.60265
10	79.61	87.459	89.054	85.3743	5.05536
20	77.263	87.71	76.603	80.5253	6.23085
40	74.455	83.677	81.69	79.9407	4.8535
60	76.573	84.952	79.993	80.506	4.21299
80	85.202	86.223	80.399	83.9413	3.10994
100	78.855	83.938	81.39	81.3943	2.5415
No Gibbsite
0	86.221	88.854		87.5375	1.86181

## Sheet: Phosphate - 5 mM
Phosphate - 5 mM
F- initial	FnPh5p6-1	FnPh5p6-3	FnPh5p6-2	Average	Error
0	441.612	471.311	477.939	463.621	19.346
5	446.857	477.905	478.972	467.911	18.2414
10	440.071	483.29	475.866	466.409	23.1094
20	432.369	472.693	479.309	461.457	25.4072
40	440.455	469.614	477.37	462.48	19.4642
60	444.678	474.61	479.338	466.209	18.7954
80	445.333	469.139	474.644	463.039	15.5786
100	459.891	470.815	484.368	471.691	12.262
No Gibbsite
0	456.063	452.73	490.715	466.503	21.0346

## Sheet: Phosphate - 25 mM
Phosphate - 25 mM
F- initial	FnPh25p6-6	FnPh25p6-2	FnPh25p6-2	Average	Error
0	2299.8	2604.45	2934.82	2613.03	317.596
5	2184.3	2499.49	3039.23	2574.34	432.35
10	2191.58	2379.91	3123.58	2565.02	492.803
20	2199.53	2433.77	3070.1	2567.8	450.495
40	2248.01	2510.48	3053.11	2603.87	410.596
60	2196.23	2571.46	3019.24	2595.64	412.037
80	2173.65	2519.2	3219.09	2637.31	532.635
100	2151.81	2433.41	3034.07	2539.76	450.643
No Gibbsite
0	2262.39	2387.22		2324.8	88.2674
