# Supplementary material for: Addressing technical barriers for reliable, safe removal of fluoride from drinking water using minimally processed bauxite ores
Source: Dev Eng. 2018;3:175–87. doi: 10.1016/j.deveng.2018.06.002 (PMC6277820; doi:10.1016/j.deveng.2018.06.002)
Supplement: Multimedia component 5 [file mmc5.xlsx]

## Sheet: Phosphate - Baux
Phosphate - 5 mM
F- initial	FnPh5p6-4	FnPh5p6-5	FnPh5p6-6	Average	Error
0	586.375	549.585	605.738	580.566	28.5236
5	579.252	559.28	541.347	559.96	18.9616
10	640.315	634.249	593.516	622.693	25.4497
20	587.992	658.01	546.266	597.423	56.4658
40	593.778	334.033	592.24	506.684	149.522
60	588.239	536.313	549.381	557.978	27.0093
80	577.461	538.16	545.081	553.567	20.9799
100	589.749	540.044	558.005	562.599	25.169
No Gibbsite
0	452.73	456.063	490.715	466.503	21.0346

## Sheet: Phosphate - Act Baux
Phosphate - 5 mM
F- initial	FnPh5p6-7	FnPh5p6-8	FnPh5p6-9	Average	Error
0	430.077	403.865	396.805	410.249	17.5306
5	429.607	424.445	402.721	418.924	14.2679
10	422.678	404.464	409.943	412.362	9.3445
20	426.49	417.245	401.723	415.153	12.5152
40	423.755	413.729	425.072	420.852	6.20391
60	426.745	416.795	424.516	422.685	5.22145
80	423.553	422.032	422.923	422.836	0.764048
100	439.536	420.525	426.015	428.692	9.78411
No Gibbsite						% Change
0	452.73	456.063	490.715	466.503	21.0346	10.1894

## Sheet: Sulfate - Baux
Sulfate - 5 mM
F- initial	FnSu5p6-7	FnSu5p6-8	FnSu5p6-10	Average	Error
0	404.427	458.435	474.899	445.92	36.8654
5	392.149	428.018	455.361	425.176	31.7019
10	389.64	444.8	489.472	441.304	50.0077
20	422.827	452.086	442.861	439.258	14.9586
40	370.507	432.269	450.149	417.642	41.7876
60	387.15	465.693	443.486	432.11	40.4885
80	481.195	453.221	452.388	462.268	16.3966
100	456.791	441.135	459.672	452.533	9.97523
No Bauxite					Average	Error
	497.833	469.874	423.978	453.812	461.374	30.8607

## Sheet: Sulfate - Act Baux
Sulfate - 5 mM
F- initial	FnSu5p6-9	FnSu5p6-11	FnSu5p6-12	Average	Error
0	374.885		376.827	375.856	1.3732
5	402.646	339.222	377.103	372.99	31.9114
10	393.036	337.589	415.068	381.898	39.9224
20	408.984	340.136	475.604	408.241	67.7371
40	383.648	328.62	495.01	402.426	84.7695
60	412.993	337.386	428.173	392.851	48.6298
80	433.243	339.712	420.077	397.677	50.6292
100	415.163	335.957	431.466	394.195	51.0904
No Bauxite					Average	Error	% Change
	497.833	469.874	423.978	453.812	461.374	30.8607	15.3037
