# Supplementary material for: Addressing technical barriers for reliable, safe removal of fluoride from drinking water using minimally processed bauxite ores
Source: Dev Eng. 2018;3:175–87. doi: 10.1016/j.deveng.2018.06.002 (PMC6277820; doi:10.1016/j.deveng.2018.06.002)
Supplement: Multimedia component 6 [file mmc6.xlsx]

## Sheet: Gibbsite
Desorption
Gibbsite	1	g/L
Grams of Gibbsite	0.01	g
Experiment: 2
2016-12-22						Adsorption
Sample #	[F-] (ppm)	Adsorption Density (mg F-/g gibbsite)	Total Possible Fluoride	Fluoride released		Initial [F-]	Initial F- vol (mL)	Init. F- vol error	Init. [F-] error	Final [F-] (ppm)	Sample Stand Dev [F-] (ppm)	Rel St Dev (%)	Adsorption Density (mg F-/g gibbsite)	Gibbsite error	Error for F- adsorbed	Standard Uncertainty Adsorption Density (mg F-/g gibbsite)
F0X0p6-6-R	0.286539					0	0	0	0	0.0857771	0.0716297	83.5068		0.0005	0.0716297
F20X0p6-6R	0.630089	16.7778	17.4079	0.493663		5	0.0263158	0.000147368	0.0886602	0.136452	0.0460036	33.7141	4.85917	0.0005	0.0460039
F40X0p6-6R	1.60931	24.668	26.2773	0.887065		10	0.0526316	0.000294737	0.177553	0.392174	0.232923	59.3927	9.60783	0.0005	0.232923	0.533881
F60X0p6-6R	3.01095	27.2853	30.2962	1.44759		20	0.105263	0.000589474	0.356034	3.59776	0.719985	20.012	16.4022	0.0005	0.719985	1.09131
F80X0p6-6R	3.49723	39.173	42.6703	1.53251		40	0.210526	0.00117895	0.715768	15.0411	1.72579	11.4739	24.9589	0.0005	1.7258	2.12973
F100X0p6-6R	5.02509	40.4846	45.5097	2.15718		60	0.315789	0.00176842	1.07917	28.8509	3.24375	11.2432	31.1491	0.0005	3.24375	3.59828
						80	0.421053	0.00235789	1.44622	41.6505	2.46739	5.92403	38.3495	0.0005	2.46739	3.12485
						100	0.526316	0.00294737	1.81688	57.0259	3.39705	5.95703	42.9741	0.0005	3.39705	4.01956
						Desorption
						Initial [F-]	Initial F- vol (mL)	Init. F- vol error	Init. [F-] error	Final [F-] (ppm)	Sample Stand Dev [F-] (ppm)	Rel St Dev (%)	Adsorption Density (mg F-/g gibbsite)	Gibbsite error	Error for F- adsorbed	Standard Uncertainty Adsorption Density (mg F-/g gibbsite)
Experiment: 4						0	0	0	0	0.17403	0.102936	59.1487		0.0005	0.102936	0
Date: 3/15/2017						16.7804	0.0263158	0.000147368	0.29755	0.759482	0.200627	26.4163	16.0209	0.0005	0.200627	0.825787		0.590027
Sample #	[F-] (ppm)	Adsorption Density (mg F-/g gibbsite)	Total Possible Fluoride	Fluoride Released		25.8618	0.0526316	0.000294737	0.459183	1.6762	0.0981179	5.85359	24.1856	0.0005	0.0981183	1.21325		0.932084
F0X0p6-7R	0.150972					31.053	0.105263	0.000589474	0.552796	2.9115	0.127437	4.37703	28.1415	0.0005	0.127438	1.41283		1.38797
F20X0p6-7R	0.657762	16.0269	16.6847	0.483272		40.1749	0.210526	0.00117895	0.718897	3.92996	0.472534	12.0239	36.2449	0.0005	0.472535	1.87284		1.8339
F40X0p6-7R	1.63045	25.1021	26.7326	0.932168		45.2504	0.315789	0.00176842	0.813882	6.09272	0.924944	15.1811	39.1577	0.0005	0.924946	2.16537		3.21116
F60X0p6-7R	2.76784	30.5368	33.3047	1.36283		106.384	0.421053	0.00235789	1.92318	40.6625	2.7555	6.77651	65.7216	0.0005	2.7555	4.28849		38.367
F80X0p6-7R	3.85848	35.7826	39.6411	1.73433		162.156	0.526316	0.00294737	2.94618	40.3941	2.44077	6.04238	121.762	0.0005	2.44077	6.55915		38.4024
F100X0p6-7R	6.65213	39.6344	46.2865	3.8251										5% error from analytical balance resolution in 614 Davis
						Isotherm Parameters
						Sample	Best Fit Model	Parameters	Estimates	CI (low)	CI (high)	AICc	R^2	S^2	Model	AICc	R^2
Experiment: 6						No Competitor	Freundlich	Kf	3.844	3.21361	4.47438	9.85715	0.959	2.10568	Lamgmuir	24.872	0.649
Date: 3/15/2017								1/nf	0.373187	0.316697	0.429676					AICc	R^2
Sample #	[F-] (ppm)	Adsorption Density (mg F-/g gibbsite)	Total Possible Fluoride	Fluoride Released		Sulfate 5mM	Freundlich	Kf	2.9516	2.80986	3.11129	-6.82281	0.987	0.126818	Lamgmuir	17.8288	0.252
F0X0p6-8R	0.0845774							1/nf	0.447309	0.426575	0.462768
F20X0p6-8R	0.990594	15.2579	16.2485	0.793147
F40X0p6-8R	1.78884	22.7866	24.5754	0.977018
F60X0p6-8R	2.95571	26.6022	29.558	1.35349
F80X0p6-8R	4.43415	33.7791	38.2133	2.23485
F100X0p6-8R	6.60093	37.354	43.955	3.65119
																							No Competitor - Freundlich
Adsorption																				Final [F-]			Adsorption Density
																				0			0
Experiment: 2																				1			13.0564
Date: 03/01/2017																				2			15.3428
Sample #	[F-] (ppm)	Adsorption Density (mg F-/g gibbsite)																		3			16.555
F0X0p6-2	0.011449																			4			17.4369
F5X0p6-2	0.0809178																			5			18.1744
F10X0p6-2	0.348181	9.65182																		6			18.8358
F20X0p6-2	3.38756	16.6124																		7			19.4523
F40X0p6-2	16.1923	23.8077																		8			20.04
F60X0p6-2	25.5011	34.4989																		9			20.6082
F80X0p6-2	41.3613	38.6387																		10			21.1626
F100X0p6-2	55.0541	44.9459																		11			21.7068
																				12			22.2433
																				13			22.7739
Experiment: 3																				14			23.2997
Date: 03/01/2017																				15			23.8217
Sample #	[F-] (ppm)	Adsorption Density (mg F-/g gibbsite)																		16			24.3407
F0X0p6-3	0.0509495																			17			24.857
F5X0p6-3	0.0851061																			18			25.3712
F10X0p6-3	0.0130982	9.9869																		19			25.8837
F20X0p6-3	3.20733	16.7927																		20			26.3945
F40X0p6-3	12.4235	27.5765																		21			26.9041
F60X0p6-3	24.6574	35.3426																		22			27.4125
F80X0p6-3	38.346	41.654																		23			27.9198
F100X0p6-3	52.1251	47.8749																		24			28.4264
																				25			28.9321
																				26			29.4372
Experiment: 4																				27			29.9416
Date: 03/01/2017																				28			30.4455
Sample #	[F-] (ppm)	Adsorption Density (mg F-/g gibbsite)																		29			30.9489
F0X0p6-4	0.0231482																			30			31.4519
F5X0p6-4	0.146331																			31			31.9545
F10X0p6-4	0.728869	9.27113																		32			32.4567
F20X0p6-4	4.82441	15.1756																		33			32.9585
F40X0p6-4	16.9838	23.0162																		34			33.4601
F60X0p6-4	31.5349	28.4651																		35			33.9614
F80X0p6-4	44.4321	35.5679																		36			34.4625
F100X0p6-4	62.0827	37.9173																		37			34.9633
																				38			35.4639
	Experiment 6																			39			35.9643
	Date May 2017																			40			36.4645
Sample #	[F-] (ppm)	Adsorption Density (mg F-/g gibbsite)																		41			36.9646
F0X0p6-6-F	0.16834																			42			37.4645
F5X0p6-6F	0.167678																			43			37.9642
F10X0p6-6F	0.342124	9.65788																		44			38.4638
F20X0p6-6F	2.72851	17.2715																		45			38.9633
F40X0p6-6F	14.4449	25.5551																		46			39.4627
F60X0p6-6F	31.2671	28.7329																		47			39.9619
F80X0p6-6F	39.2945	40.7055																		48			40.4611
F100X0p6-6F	57.3582	42.6418																		49			40.9601
																				50			41.4591
	Experiment 7																			51			41.958
	Date May 2017																			52			42.4568
Sample #	[F-] (ppm)	Adsorption Density (mg F-/g gibbsite)																		53			42.9555
F0X0p6-7-F	0.176198																			54			43.4541
F5X0p6-7F	0.197847																			55			43.9527
F10X0p6-7F	0.475498	9.5245																		56			44.4512
F20X0p6-7F	3.48978	16.5102																		57			44.9496
F40X0p6-7F	13.9657	26.0343																		58			45.448
F60X0p6-7F	28.1003	31.8997																		59			45.9463
F80X0p6-7F	42.4831	37.5169																		60			46.4446
F100X0p6-7F	56.5405	43.4595																		61			46.9428
																				62			47.441
	Experiment 8																			63			47.9391
	Date May 2017																			64			48.4372
Sample #	[F-] (ppm)	Adsorption Density (mg F-/g gibbsite)																		65			48.9353
F0X0p6-8-F	0.0845774																			66			49.4333
F5X0p6-8F	0.140831	4.85917																		67			49.9312
F10X0p6-8F	0.445276	9.55472																		68			50.4291
F20X0p6-8F	3.94896	16.051																		69			50.927
F40X0p6-8F	16.2364	23.7636																		70			51.4249
F60X0p6-8F	32.0443	27.9557																		71			51.9227
F80X0p6-8F	43.986	36.014																		72			52.4205
F100X0p6-8F	58.9948	41.0052																		73			52.9183
																				74			53.416
																				75			53.9137
																				76			54.4114
																				77			54.9091
																				78			55.4067
																				79			55.9043
																				80			56.4019

## Sheet: Activated Bauxite
Desorption
Activated Bauxite	1	g/L
Grams of Activated Bauxite	0.01	g
Experiment: 2
2016-12-22						Adsorption
Sample #	[F-] (ppm)	Adsorption Density (mg F-/g gibbsite)	Total Possible Fluoride	Fluoride Released		Initial [F-]	Initial F- vol (mL)	Init. F- vol error	Init. [F-] error	Final [F-] (ppm)	Sample Stand Dev [F-] (ppm)	Rel St Dev (%)	Adsorption Density (mg F-/g gibbsite)	Gibbsite error	Error for F- adsorbed	Standard Uncertainty Adsorption Density (mg F-/g gibbsite)
F0X0p6-11R	0.212916					0	0	0	0	0.120294	0.0211088	17.5477		0.0005	0.0211088
F20X0p6-11R	2.86857	6.66998	9.53855	2.31797		5	0.0263158	0.000147368	0.0886602	1.00632	0.0684368	6.80073	3.99368	0.0005	0.068437
F40X0p6-11R	4.76212	9.6893	14.4514	3.41746		10	0.0526316	0.000294737	0.177553	3.69976	0.0964894	2.60799	6.30024	0.0005	0.0964898	0.329458
F60X0p6-11R	7.14344	10.9366	18.08	4.93713		20	0.105263	0.000589474	0.356034	11.2739	0.275528	2.44395	8.72612	0.0005	0.275529	0.516023
F80X0p6-11R	8.95615	11.7338	20.69	5.83457		40	0.210526	0.00117895	0.715768	27.0511	0.146689	0.542268	12.9489	0.0005	0.146694	0.663856
F100X0p6-11R	13.5399	14.1018	27.6417	9.73156		60	0.315789	0.00176842	1.07917	44.2962	0.147142	0.332177	15.7038	0.0005	0.147153	0.798861
						80	0.421053	0.00235789	1.44622	61.9433	0.642675	1.03752	18.0567	0.0005	0.64268	1.10822
						100	0.526316	0.00294737	1.81688	73.6015	2.26186	3.07312	26.3985	0.0005	2.26186	2.61882
						Desorption
						Initial [F-]	Initial F- vol (mL)	Init. F- vol error	Init. [F-] error	Final [F-] (ppm)	Sample Stand Dev [F-] (ppm)	Rel St Dev (%)	Adsorption Density (mg F-/g gibbsite)	Gibbsite error	Error for F- adsorbed	Standard Uncertainty Adsorption Density (mg F-/g gibbsite)	Fluoride Released
Experiment: 4						0	0	0	0	0.198657	0.0167073	8.41014		0.0005	0.0167073	0
Date: 3/15/2017						9.28982	0.0263158	0.000147368	0.164727	2.68969	0.16157	6.00701	6.60013	0.0005	0.16157	0.367436	2.12597
Sample #	[F-] (ppm)	Adsorption Density (mg F-/g gibbsite)	Total Possible Fluoride	Fluoride Released		14.3015	0.0526316	0.000294737	0.253927	4.85275	0.0873841	1.80071	9.44872	0.0005	0.0873846	0.480449	3.50009
F0X0p6-14R	0.180274					17.9186	0.105263	0.000589474	0.318982	7.42993	0.343469	4.62278	10.4887	0.0005	0.343469	0.6269	5.21524
F20X0p6-14R	2.55436	6.75979	9.31416	1.99195		21.1539	0.210526	0.00117895	0.378532	9.01803	0.135269	1.49999	12.1358	0.0005	0.135274	0.621688	5.92073
F40X0p6-14R	4.85964	9.41738	14.277	3.5058		30.0786	0.315789	0.00176842	0.540999	15.1211	1.65808	10.9654	14.9575	0.0005	1.65808	1.81894	11.4412
F60X0p6-14R	7.33565	10.5023	17.8379	5.11659		68.1312	0.421053	0.00235789	1.23166	26.3558	0.458442	1.73943	41.7753	0.0005	0.458448	2.13849	22.047
F80X0p6-14R	8.92478	12.0013	20.9261	5.81563		94.2231	0.526316	0.00294737	1.71192	26.3569	0.554899	2.10533	67.8662	0.0005	0.554907	3.43838	20.7897
F100X0p6-14R	16.8466	14.8545	31.7012	13.2519										5% error from analytical balance resolution in 614 Davis
						Isotherm Parameters
						Sample	Best Fit Model	Parameters	Estimates	CI (low)	CI (high)	AICc	R^2	S^2	Model	AICc	R^2
Experiment: 6						No Competitor	Freundlich	Kf	3.844	3.21361	4.47438	9.85715	0.959	2.10568	Lamgmuir	24.872	0.649
Date: 3/15/2017								1/nf	0.373187	0.316697	0.429676					AICc	R^2
Sample #	[F-] (ppm)	Adsorption Density (mg F-/g gibbsite)	Total Possible Fluoride	Fluoride Released		Sulfate 5mM	Freundlich	Kf	2.9516	2.80986	3.11129	-6.82281	0.987	0.126818	Lamgmuir	17.8288	0.252
F0X0p6-15R	0.202781							1/nf	0.447309	0.426575	0.462768
F20X0p6-15R	2.64613	6.37062	9.01675	2.068
F40X0p6-15R	4.93648	9.23947	14.1759	3.577
F60X0p6-15R	7.81069	10.0272	17.8379	5.592
F80X0p6-15R	9.17318	12.6724	21.8456	6.112
F100X0p6-15R	14.9767	15.9161	30.8929	11.34
																							No Competitor - Freundlich
Adsorption																				Final [F-]			Adsorption Density
																				0			0
Experiment: 2																				1			3.844
Date: 03/01/2017																				2			4.97878
Sample #	[F-] (ppm)	Adsorption Density (mg F-/g gibbsite)																		3			5.79213
F0X0p6-11F	0.14417																			4			6.44857
F5X0p6-11F	0.936866	4.06313																		5			7.00857
F10X0p6-11F	3.65303	6.34697																		6			7.50203
F20X0p6-11F	11.0121	8.98795																		7			7.94625
F40X0p6-11F	26.8932	13.1068																		8			8.35226
F60X0p6-11F	44.1263	15.8737																		9			8.72757
F80X0p6-11F	62.4316	17.5684																		10			9.07757
F100X0p6-11F	76.1667	23.8333																		11			9.40625
																				12			9.7167
																				13			10.0113
Experiment: 3																				14			10.2921
Date: 03/01/2017																				15			10.5605
Sample #	[F-] (ppm)	Adsorption Density (mg F-/g gibbsite)																		16			10.8179
F0X0p6-14F	0.104109																			17			11.0655
F5X0p6-14F	1.07369	3.92631																		18			11.304
F10X0p6-14F	3.81072	6.18928																		19			11.5344
F20X0p6-14F	11.2483	8.75175																		20			11.7574
F40X0p6-14F	27.0768	12.9232																		21			11.9734
F60X0p6-14F	44.3811	15.6189																		22			12.1831
F80X0p6-14F	62.183	17.817																		23			12.3869
F100X0p6-14F	71.8935	28.1065																		24			12.5852
																				25			12.7784
																				26			12.9668
Experiment: 4																				27			13.1507
Date: 03/01/2017																				28			13.3304
Sample #	[F-] (ppm)	Adsorption Density (mg F-/g gibbsite)																		29			13.5061
F0X0p6-15F	0.112603																			30			13.6781
F5X0p6-15F	1.00839	3.99161																		31			13.8465
F10X0p6-15F	3.63554	6.36446																		32			14.0115
F20X0p6-15F	11.5613	8.43868																		33			14.1733
F40X0p6-15F	27.1832	12.8168																		34			14.3321
F60X0p6-15F	44.3811	15.6189																		35			14.488
F80X0p6-15F	61.2152	18.7848																		36			14.6411
F100X0p6-15F	72.7443	27.2557																		37			14.7916
																				38			14.9395
																				39			15.0851
																				40			15.2283
																				41			15.3692
																				42			15.5081
																				43			15.6449
																				44			15.7797
																				45			15.9125
																				46			16.0436
																				47			16.1729
																				48			16.3005
																				49			16.4264
																				50			16.5507
																				51			16.6734
																				52			16.7947
																				53			16.9145
																				54			17.0329
																				55			17.15
																				56			17.2657
																				57			17.3801
																				58			17.4933
																				59			17.6052
																				60			17.716
																				61			17.8256
																				62			17.9341
																				63			18.0415
																				64			18.1478
																				65			18.2532
																				66			18.3575
																				67			18.4608
																				68			18.5631
																				69			18.6645
																				70			18.765
																				71			18.8646
																				72			18.9633
																				73			19.0612
																				74			19.1582
																				75			19.2544
																				76			19.3498
																				77			19.4445
																				78			19.5383
																				79			19.6314
																				80			19.7238

## Sheet: Bauxite
Desorption
Bauxite	1	g/L
Grams of Bauxite	0.01	g
Experiment: 2
2016-12-22						Adsorption
Sample #	[F-] (ppm)	Adsorption Density (mg F-/g gibbsite)	Total Possible Fluoride	Fluoride Released		Initial [F-]	Initial F- vol (mL)	Init. F- vol error	Init. [F-] error	Final [F-] (ppm)	Sample Stand Dev [F-] (ppm)	Rel St Dev (%)	Adsorption Density (mg F-/g gibbsite)	Gibbsite error	Error for F- adsorbed	Standard Uncertainty Adsorption Density (mg F-/g gibbsite)
F0X0p6-9R	0.269488					0	0	0	0	0.170108	0.0502406	29.5346		0.0005	0.0502406
F20X0p6-9R	2.27292	-0.696909	1.57601	1.30323		5	0.0263158	0.000147368	0.0886602	4.42698	0.0977663	2.20842	0.573016	0.0005	0.0977664
F40X0p6-9R	3.94896	0.384904	4.33386	2.07179		10	0.0526316	0.000294737	0.177553	8.97046	0.0725218	0.808451	1.02954	0.0005	0.0725224	0.0889347
F60X0p6-9R	5.48378	0.80273	6.28651	2.65675		20	0.105263	0.000589474	0.356034	18.6598	0.639562	3.42748	1.34016	0.0005	0.639562	0.643063
F80X0p6-9R	7.61513	1.1735	8.78863	3.86716		40	0.210526	0.00117895	0.715768	37.1697	0.331558	0.89201	2.83028	0.0005	0.33156	0.360497
F100X0p6-9R	21.4426	8.16646	29.6091	17.7379		60	0.315789	0.00176842	1.07917	56.3571	0.193379	0.343131	3.64287	0.0005	0.193387	0.265659
						80	0.421053	0.00235789	1.44622	75.2249	0.230015	0.30577	4.77506	0.0005	0.230027	0.331535
						100	0.526316	0.00294737	1.81688	76.3353	1.93957	2.54086	23.6647	0.0005	1.93957	2.272
						Desorption
						Initial [F-]	Initial F- vol (mL)	Init. F- vol error	Init. [F-] error	Final [F-] (ppm)	Sample Stand Dev [F-] (ppm)	Rel St Dev (%)	Adsorption Density (mg F-/g gibbsite)	Gibbsite error	Error for F- adsorbed	Standard Uncertainty Adsorption Density (mg F-/g gibbsite)
Experiment: 4						0	0	0	0	0.186862	0.0720655	38.5662		0.0005	0.0720655	0
Date: 3/15/2017						2.27316	0.0263158	0.000147368	0.0403077	2.09827	0.152064	7.24709	0.174882	0.0005	0.152064	0.152315	1.16528	0.590027
Sample #	[F-] (ppm)	Adsorption Density (mg F-/g gibbsite)	Total Possible Fluoride	Fluoride Released		4.68876	0.0526316	0.000294737	0.0832504	3.93827	0.0776626	1.972	0.75049	0.0005	0.0776631	0.0862534	2.07979	0.932084
F0X0p6-12R	0.136997					6.46072	0.105263	0.000589474	0.115012	5.32522	0.140735	2.64281	1.1355	0.0005	0.140737	0.151757	2.50737	1.38797
F20X0p6-12R	1.99518	0.558398	2.55358	1.07695		8.53631	0.210526	0.00117895	0.15275	7.69112	0.623533	8.10717	0.845184	0.0005	0.623534	0.624964	3.92988	1.8339
F40X0p6-12R	3.85582	0.9415	4.79732	2.00305		27.4815	0.315789	0.00176842	0.494287	21.9265	0.419052	1.91116	5.55494	0.0005	0.419055	0.502743	18.1098	3.21116
F60X0p6-12R	5.21509	1.22793	6.44302	2.3963		39.0583	0.421053	0.00235789	0.706085	22.9193	0.524601	2.2889	16.139	0.0005	0.524606	0.962485	17.0803	38.367
F80X0p6-12R	7.10907	1.30108	8.41015	3.34119		45.0164	0.526316	0.00294737	0.817894	24.4033	0.840031	3.44229	20.6131	0.0005	0.840036	1.32963	16.2462	38.4024
F100X0p6-12R	22.1685	4.24918	26.4176	18.2957										5% error from analytical balance resolution in 614 Davis
						Isotherm Parameters
						Sample	Best Fit Model	Parameters	Estimates	CI (low)	CI (high)	AICc	R^2	S^2	Model	AICc	R^2
Experiment: 6						No Competitor	Freundlich	Kf	3.844	3.21361	4.47438	9.85715	0.959	2.10568	Lamgmuir	24.872	0.649
Date: 3/15/2017								1/nf	0.373187	0.316697	0.429676					AICc	R^2
Sample #	[F-] (ppm)	Adsorption Density (mg F-/g gibbsite)	Total Possible Fluoride	Fluoride Released		Sulfate 5mM	Freundlich	Kf	2.9516	2.80986	3.11129	-6.82281	0.987	0.126818	Lamgmuir	17.8288	0.252
F0X0p6-13R	0.154101							1/nf	0.447309	0.426575	0.462768
F20X0p6-13R	2.02673	0.663157	2.68988	1.11567
F40X0p6-13R	4.01004	0.925066	4.9351	2.16452
F60X0p6-13R	5.27681	1.37584	6.65264	2.46905
F80X0p6-13R	8.34917	0.0609764	8.41015	4.58128
F100X0p6-13R	22.1685	4.24918	26.4176	18.2957
																							No Competitor - Freundlich
Adsorption																				Final [F-]			Adsorption Density
																				0			0
Experiment: 2																				1			0.204797
Date: 03/01/2017																				2			0.337957
Sample #	[F-] (ppm)	Adsorption Density (mg F-/g gibbsite)																		3			0.453015
F0X0p6-9F	0.139748																			4			0.557697
F5X0p6-9F	4.53813	0.461874																		5			0.655284
F10X0p6-9F	8.99114	1.00886																		6			0.747565
F20X0p6-9F	19.3937	0.606323																		7			0.835656
F40X0p6-9F	37.5433	2.4567																		8			0.920312
F60X0p6-9F	56.5405	3.45948																		9			1.00207
F80X0p6-9F	74.9593	5.04066																		10			1.08135
F100X0p6-9F	74.0957	25.9043																		11			1.15845
																				12			1.23363
																				13			1.30709
Experiment: 3																				14			1.379
Date: 03/01/2017																				15			1.4495
Sample #	[F-] (ppm)	Adsorption Density (mg F-/g gibbsite)																		16			1.5187
F0X0p6-12F	0.228099																			17			1.58671
F5X0p6-12F	4.38856	0.611443																		18			1.65362
F10X0p6-12F	9.0304	0.9696																		19			1.71951
F20X0p6-12F	18.3647	1.63535																		20			1.78445
F40X0p6-12F	37.0555	2.94455																		21			1.84848
F60X0p6-12F	56.3758	3.62423																		22			1.91168
F80X0p6-12F	75.3577	4.64226																		23			1.97409
F100X0p6-12F	77.4551	22.5449																		24			2.03574
																				25			2.09669
																				26			2.15697
Experiment: 4																				27			2.2166
Date: 03/01/2017																				28			2.27563
Sample #	[F-] (ppm)	Adsorption Density (mg F-/g gibbsite)																		29			2.33407
F0X0p6-13F	0.142476																			30			2.39196
F5X0p6-13F	4.35427	0.64573																		31			2.44932
F10X0p6-13F	8.88985	1.11015																		32			2.50616
F20X0p6-13F	18.2212	1.77882																		33			2.56251
F40X0p6-13F	36.9104	3.08958																		34			2.6184
F60X0p6-13F	56.1551	3.84489																		35			2.67382
F80X0p6-13F	75.3577	4.64226																		36			2.72881
F100X0p6-13F	77.4551	22.5449																		37			2.78338
																				38			2.83754
																				39			2.89131
																				40			2.94469
																				41			2.99771
																				42			3.05037
																				43			3.10268
																				44			3.15466
																				45			3.20631
																				46			3.25764
																				47			3.30866
																				48			3.35938
																				49			3.40982
																				50			3.45996
																				51			3.50983
																				52			3.55943
																				53			3.60876
																				54			3.65784
																				55			3.70666
																				56			3.75524
																				57			3.80358
																				58			3.85169
																				59			3.89956
																				60			3.94722
																				61			3.99465
																				62			4.04186
																				63			4.08887
																				64			4.13567
																				65			4.18226
																				66			4.22866
																				67			4.27487
																				68			4.32088
																				69			4.3667
																				70			4.41234
																				71			4.45781
																				72			4.50309
																				73			4.5482
																				74			4.59314
																				75			4.63791
																				76			4.68251
																				77			4.72696
																				78			4.77124
																				79			4.81536
																				80			4.85933
																							4.90315
																							4.94682
																							4.99034
																							5.03372
																							5.07695
																							5.12005
																							5.163
																							5.20582
																							5.2485
																							5.29105
																							5.33347
																							5.37576
																							5.41792
																							5.45996
																							5.50187
																							5.54366
																							5.58533
																							5.62688
																							5.66831
																							5.70963
